# Supplementary material for: Oxalic acid–pyridine-4-carbonitrile (1/2)
Source: Acta Crystallogr Sect E Struct Rep Online. 2012 May 5;68(Pt 6):o1625. doi: 10.1107/S1600536812019137 (PMC3379230; doi:10.1107/S1600536812019137)
Supplement: Supplementary file 1 [file e-68-o1625-sup1.cif]

##############################################################################
#                                                                            #
# This CIF contains the data in a paper accepted for publication in          #
# Acta Crystallographica Section E. It conforms to the requirements of       #
# Notes for Authors for Acta Crystallographica Section E, and has been       #
# peer reviewed under the auspices of the IUCr Commission on Journals.       #
#                                                                            #
# Full details of the Crystallographic Information File format               #
# are given in the paper "The Crystallographic Information File (CIF):       #
# a New Standard Archive File for Crystallography" by S. R. Hall, F. H.      #
# Allen and I. D. Brown [Acta Cryst. (1991), A47, 655-685].                  #
#                                                                            #
# The current version of the core CIF dictionary is obtainable from          #
# ftp://ftp.iucr.org/pub/cif_core.dic.                                       #
#                                                                            #
# Software is freely available for graphical display of the structure(s)     #
# in this CIF. For information consult the CIF software page                 #
# http://www.iucr.org/resources/cif/software.                                #
#                                                                            #
# This file may be used for bona fide research purposes within the           #
# scientific community so long as proper attribution is given to the journal # 
# article from which it was obtained.                                        #
#                                                                            #
##############################################################################
data_I
_audit_creation_method     SHELXL-97
_chemical_name_systematic
;
Oxalic acid--pyridine-4-carbonitrile (1/2)
;
_chemical_name_common     ?
_chemical_formula_moiety     'C6 H4 N2, 0.5(C2 H2 O4)'
_chemical_formula_sum     'C7 H5 N2 O2'
_chemical_formula_iupac     'C6 H4 N2, 0.5C2 H2 O4'
_chemical_formula_weight     149.13
_chemical_melting_point     ?
_symmetry_cell_setting     triclinic
_symmetry_space_group_name_H-M     'P -1'
_symmetry_space_group_name_Hall     '-P 1'
loop_
    _symmetry_equiv_pos_as_xyz
    'x, y, z'
    '-x, -y, -z'
_cell_length_a     3.6842(6)
_cell_length_b     7.5816(5)
_cell_length_c     12.45110(10)
_cell_angle_alpha     78.2580(10)
_cell_angle_beta     85.3010(10)
_cell_angle_gamma     82.5470(10)
_cell_volume     337.08(6)
_cell_formula_units_Z     2
_cell_measurement_reflns_used     1528
_cell_measurement_theta_min     2.94
_cell_measurement_theta_max     27.49
_cell_measurement_temperature     298(2)
_exptl_crystal_description     'block'
_exptl_crystal_colour     colourless
_exptl_crystal_size_max     0.10
_exptl_crystal_size_mid     0.03
_exptl_crystal_size_min     0.03
_exptl_crystal_density_diffrn     1.469
_exptl_crystal_density_meas     ?
_exptl_crystal_density_method     'not measured'
_exptl_crystal_F_000     154
_exptl_absorpt_coefficient_mu     0.111
_exptl_absorpt_correction_type     multi-scan
_exptl_absorpt_process_details     '(CrystalClear; Rigaku, 2005)'
_exptl_absorpt_correction_T_min     0.910
_exptl_absorpt_correction_T_max     1.000
_exptl_special_details     ?
_diffrn_ambient_temperature     298(2)
_diffrn_radiation_type     MoK\a
_diffrn_radiation_wavelength     0.71073
_diffrn_radiation_source     'fine-focus sealed tube'
_diffrn_radiation_monochromator     graphite
_diffrn_measurement_device_type     'Rigaku SCXmini Mercury2'
_diffrn_measurement_method     '\w scans CCD profile fitting'
_diffrn_detector_area_resol_mean     13.6612
_diffrn_reflns_number     3634
_diffrn_reflns_av_R_equivalents     0.0236
_diffrn_reflns_av_sigmaI/netI     0.0322
_diffrn_reflns_theta_min     2.94
_diffrn_reflns_theta_max     27.49
_diffrn_reflns_theta_full     27.49
_diffrn_measured_fraction_theta_max     0.983
_diffrn_measured_fraction_theta_full     0.983
_diffrn_reflns_limit_h_min     -4
_diffrn_reflns_limit_h_max     4
_diffrn_reflns_limit_k_min     -9
_diffrn_reflns_limit_k_max     9
_diffrn_reflns_limit_l_min     -16
_diffrn_reflns_limit_l_max     16
_diffrn_standards_number     ?
_diffrn_standards_interval_count     ?
_diffrn_standards_interval_time     ?
_diffrn_standards_decay_%     ?
_refine_special_details
;
 Refinement of F^2^ against ALL reflections.  The weighted R-factor wR and
 goodness of fit S are based on F^2^, conventional R-factors R are based
 on F, with F set to zero for negative F^2^. The threshold expression of
 F^2^ > 2sigma(F^2^) is used only for calculating R-factors(gt) etc. and is
 not relevant to the choice of reflections for refinement.  R-factors based
 on F^2^ are statistically about twice as large as those based on F, and R-
 factors based on ALL data will be even larger.
;
_reflns_number_total     1528
_reflns_number_gt     1268
_reflns_threshold_expression     I>2sigma(I)
_refine_ls_structure_factor_coef     Fsqd
_refine_ls_matrix_type     full
_refine_ls_R_factor_all     0.0427
_refine_ls_R_factor_gt     0.0358
_refine_ls_wR_factor_gt     0.0960
_refine_ls_wR_factor_ref     0.1008
_refine_ls_goodness_of_fit_ref     1.041
_refine_ls_restrained_S_all     1.041
_refine_ls_number_reflns     1528
_refine_ls_number_parameters     103
_refine_ls_number_restraints     1
_refine_ls_hydrogen_treatment     mixed
_refine_ls_weighting_scheme     calc
_refine_ls_weighting_details
                 'calc w=1/[\s^2^(Fo^2^)+(0.0650P)^2^] where P=(Fo^2^+2Fc^2^)/3'
_atom_sites_solution_hydrogens     geom
_atom_sites_solution_primary     direct
_atom_sites_solution_secondary     difmap
_refine_ls_shift/su_max     0.000
_refine_ls_shift/su_mean     0.000
_refine_diff_density_max     0.460
_refine_diff_density_min     -0.268
_refine_ls_extinction_method     none
_refine_ls_extinction_coef     ?
loop_
    _atom_type_symbol
    _atom_type_description
    _atom_type_scat_dispersion_real
    _atom_type_scat_dispersion_imag
    _atom_type_scat_source
    'C' 'C' 0.0033 0.0016
                         'International Tables Vol C Tables 4.2.6.8 and 6.1.1.4'
    'H' 'H' 0.0000 0.0000
                         'International Tables Vol C Tables 4.2.6.8 and 6.1.1.4'
    'N' 'N' 0.0061 0.0033
                         'International Tables Vol C Tables 4.2.6.8 and 6.1.1.4'
    'O' 'O' 0.0106 0.0060
                         'International Tables Vol C Tables 4.2.6.8 and 6.1.1.4'
_computing_data_collection     '<i>CrystalClear</i> (Rigaku, 2005)'
_computing_cell_refinement     '<i>CrystalClear</i> (Rigaku, 2005)'
_computing_data_reduction     '<i>CrystalClear</i> (Rigaku, 2005)'
_computing_structure_solution     '<i>SHELXS97</i> (Sheldrick, 2008)'
_computing_structure_refinement     '<i>SHELXL97</i> (Sheldrick, 2008)'
_computing_molecular_graphics     '<i>SHELXTL</i> (Sheldrick, 2008)'
_computing_publication_material     '<i>SHELXTL</i> (Sheldrick, 2008)'
loop_
    _atom_site_type_symbol
    _atom_site_label
    _atom_site_fract_x
    _atom_site_fract_y
    _atom_site_fract_z
    _atom_site_U_iso_or_equiv
    _atom_site_adp_type
    _atom_site_calc_flag
    _atom_site_refinement_flags
    _atom_site_occupancy
    _atom_site_symmetry_multiplicity
    _atom_site_disorder_assembly
    _atom_site_disorder_group
    O O1 0.8019(2) 0.10266(10) 0.37597(6) 0.0195(2) Uani d D 1 1 . .
    H H1 0.753(4) 0.2095(6) 0.3465(11) 0.029 Uiso d D 1 1 . .
    O O2 1.0250(2) 0.22804(10) 0.50208(6) 0.0196(2) Uani d . 1 1 . .
    N N1 0.6137(3) 0.43796(12) 0.27800(8) 0.0157(2) Uani d . 1 1 . .
    N N2 0.1419(3) 1.12502(13) 0.09513(8) 0.0207(2) Uani d . 1 1 . .
    C C4 0.5310(3) 0.75440(15) 0.28546(9) 0.0147(3) Uani d . 1 1 . .
    H H4A 0.5545 0.8461 0.3231 0.018 Uiso calc R 1 1 . .
    C C1 0.4759(3) 0.47781(15) 0.17793(9) 0.0158(3) Uani d . 1 1 . .
    H H1A 0.4592 0.3835 0.1417 0.019 Uiso calc R 1 1 . .
    C C3 0.3848(3) 0.79346(14) 0.18234(9) 0.0141(3) Uani d . 1 1 . .
    C C5 0.6404(3) 0.57355(15) 0.33014(9) 0.0152(3) Uani d . 1 1 . .
    H H5A 0.7362 0.5455 0.3992 0.018 Uiso calc R 1 1 . .
    C C2 0.3578(3) 0.65365(14) 0.12654(9) 0.0150(3) Uani d . 1 1 . .
    H H2A 0.2638 0.6777 0.0573 0.018 Uiso calc R 1 1 . .
    C C6 0.2532(3) 0.97886(14) 0.13355(9) 0.0161(3) Uani d . 1 1 . .
    C C7 0.9557(3) 0.09891(14) 0.46785(8) 0.0140(3) Uani d . 1 1 . .
loop_
    _atom_site_aniso_label
    _atom_site_aniso_U_11
    _atom_site_aniso_U_22
    _atom_site_aniso_U_33
    _atom_site_aniso_U_12
    _atom_site_aniso_U_13
    _atom_site_aniso_U_23
    O1 0.0299(5) 0.0114(4) 0.0174(4) -0.0004(3) -0.0102(4) -0.0010(3)
    O2 0.0269(5) 0.0140(4) 0.0189(4) -0.0026(3) -0.0066(3) -0.0033(3)
    N1 0.0164(5) 0.0147(5) 0.0158(5) -0.0021(4) -0.0022(4) -0.0020(4)
    N2 0.0244(6) 0.0171(5) 0.0210(5) -0.0016(4) -0.0067(4) -0.0029(4)
    C4 0.0142(5) 0.0151(5) 0.0159(5) -0.0027(4) -0.0002(4) -0.0049(4)
    C1 0.0169(6) 0.0153(5) 0.0164(5) -0.0030(4) -0.0017(4) -0.0048(4)
    C3 0.0118(5) 0.0130(5) 0.0167(5) -0.0018(4) -0.0004(4) -0.0011(4)
    C5 0.0157(5) 0.0169(6) 0.0131(5) -0.0027(4) -0.0025(4) -0.0019(4)
    C2 0.0156(6) 0.0169(6) 0.0126(5) -0.0025(4) -0.0023(4) -0.0024(4)
    C6 0.0162(6) 0.0177(6) 0.0155(5) -0.0043(4) -0.0014(4) -0.0042(4)
    C7 0.0144(5) 0.0143(5) 0.0131(5) -0.0010(4) -0.0012(4) -0.0024(4)
_geom_special_details
;
 All s.u.'s (except the s.u. in the dihedral angle between two l.s. planes)
 are estimated using the full covariance matrix.  The cell s.u.'s are taken
 into account individually in the estimation of s.u.'s in distances, angles
 and torsion angles; correlations between s.u.'s in cell parameters are only
 used when they are defined by crystal symmetry.  An approximate (isotropic)
 treatment of cell s.u.'s is used for estimating s.u.'s involving l.s.
 planes.
;
loop_
    _geom_bond_atom_site_label_1
    _geom_bond_atom_site_label_2
    _geom_bond_site_symmetry_2
    _geom_bond_distance
    _geom_bond_publ_flag
    O1 C7 . 1.3113(12) ?
    O1 H1 . 0.822(2) ?
    O2 C7 . 1.2075(13) ?
    N1 C5 . 1.3403(14) ?
    N1 C1 . 1.3462(13) ?
    N2 C6 . 1.1503(14) ?
    C4 C5 . 1.3910(15) ?
    C4 C3 . 1.3940(14) ?
    C4 H4A . 0.9300 ?
    C1 C2 . 1.3871(15) ?
    C1 H1A . 0.9300 ?
    C3 C2 . 1.3981(15) ?
    C3 C6 . 1.4505(14) ?
    C5 H5A . 0.9300 ?
    C2 H2A . 0.9300 ?
    C7 C7 2_756 1.557(2) ?
loop_
    _geom_angle_atom_site_label_1
    _geom_angle_atom_site_label_2
    _geom_angle_atom_site_label_3
    _geom_angle_site_symmetry_1
    _geom_angle_site_symmetry_3
    _geom_angle
    _geom_angle_publ_flag
    C7 O1 H1 . . 107.8(11) ?
    C5 N1 C1 . . 118.83(9) ?
    C5 C4 C3 . . 117.70(10) ?
    C5 C4 H4A . . 121.1 ?
    C3 C4 H4A . . 121.1 ?
    N1 C1 C2 . . 122.74(10) ?
    N1 C1 H1A . . 118.6 ?
    C2 C1 H1A . . 118.6 ?
    C4 C3 C2 . . 120.13(10) ?
    C4 C3 C6 . . 120.12(9) ?
    C2 C3 C6 . . 119.74(10) ?
    N1 C5 C4 . . 122.85(10) ?
    N1 C5 H5A . . 118.6 ?
    C4 C5 H5A . . 118.6 ?
    C1 C2 C3 . . 117.75(10) ?
    C1 C2 H2A . . 121.1 ?
    C3 C2 H2A . . 121.1 ?
    N2 C6 C3 . . 178.67(12) ?
    O2 C7 O1 . . 126.63(10) ?
    O2 C7 C7 . 2_756 121.93(12) ?
    O1 C7 C7 . 2_756 111.44(11) ?
loop_
    _geom_hbond_atom_site_label_D
    _geom_hbond_atom_site_label_H
    _geom_hbond_atom_site_label_A
    _geom_hbond_site_symmetry_A
    _geom_hbond_distance_DH
    _geom_hbond_distance_HA
    _geom_hbond_distance_DA
    _geom_hbond_angle_DHA
    O1 H1 N1 . 0.822(2) 1.797(3) 2.6173(12) 175.5(15)
    C4 H4A O1 1_565 0.93 2.480 3.3640(13) 159.9
_iucr_refine_instructions_details
;
TITL 1 in P-1
CELL 0.71073   3.6842   7.5816  12.4511  78.258  85.301  82.547
ZERR   2.00   0.0006   0.0005   0.0001   0.001   0.001   0.001
LATT  1
SFAC C H N O
UNIT 14 10 4 4
L.S. 9
BOND $H
FMAP 2
PLAN 20
ACTA
DFIX 0.82 0.002 O1 H1
HTAB O1 N1
MPLA C6 N2
MPLA N1 C1 C2 C3 C4 C5
MPLA C7 O1 O2
WGHT    0.065000
FVAR       2.58889
O1    4    0.801865    0.102657    0.375968    11.00000    0.02986    0.01142 =
         0.01736   -0.00097   -0.01020   -0.00041
H1    2    0.752654    0.209503    0.346454    11.00000   -1.50000
O2    4    1.025036    0.228039    0.502080    11.00000    0.02689    0.01403 =
         0.01886   -0.00329   -0.00661   -0.00257
N1    3    0.613702    0.437959    0.278002    11.00000    0.01643    0.01469 =
         0.01575   -0.00204   -0.00223   -0.00211
N2    3    0.141921    1.125020    0.095127    11.00000    0.02439    0.01713 =
         0.02102   -0.00290   -0.00671   -0.00162
C4    1    0.530975    0.754397    0.285456    11.00000    0.01417    0.01513 =
         0.01586   -0.00493   -0.00020   -0.00271
AFIX  43
H4A   2    0.554515    0.846082    0.323074    11.00000   -1.20000
AFIX   0
C1    1    0.475891    0.477807    0.177931    11.00000    0.01694    0.01531 =
         0.01642   -0.00476   -0.00171   -0.00302
AFIX  43
H1A   2    0.459183    0.383514    0.141746    11.00000   -1.20000
AFIX   0
C3    1    0.384815    0.793461    0.182340    11.00000    0.01181    0.01296 =
         0.01671   -0.00113   -0.00037   -0.00179
C5    1    0.640393    0.573554    0.330142    11.00000    0.01572    0.01690 =
         0.01308   -0.00191   -0.00254   -0.00270
AFIX  43
H5A   2    0.736226    0.545516    0.399192    11.00000   -1.20000
AFIX   0
C2    1    0.357771    0.653650    0.126541    11.00000    0.01558    0.01694 =
         0.01261   -0.00241   -0.00231   -0.00253
AFIX  43
H2A   2    0.263759    0.677732    0.057305    11.00000   -1.20000
AFIX   0
C6    1    0.253161    0.978862    0.133546    11.00000    0.01620    0.01768 =
         0.01549   -0.00418   -0.00138   -0.00427
C7    1    0.955662    0.098909    0.467854    11.00000    0.01438    0.01433 =
         0.01309   -0.00238   -0.00123   -0.00097
HKLF 4
REM  1 in P-1
REM R1 =  0.0358 for   1268 Fo > 4sig(Fo)  and  0.0427 for all   1528 data
REM    103 parameters refined using      1 restraints
END
WGHT      0.0649      0.0000
REM Highest difference peak  0.460,  deepest hole -0.268,  1-sigma level  0.048
Q1    1   1.0000  0.0000  0.5000  10.50000  0.05    0.46
Q2    1   0.6921  0.3193  0.3080  11.00000  0.05    0.29
Q3    1   0.5996  0.6616  0.2987  11.00000  0.05    0.29
Q4    1   0.4029  0.7734  0.2380  11.00000  0.05    0.25
Q5    1   0.4860  0.7761  0.2199  11.00000  0.05    0.25
Q6    1   0.3229  0.8801  0.1626  11.00000  0.05    0.23
Q7    1   0.4183  0.5643  0.1560  11.00000  0.05    0.23
Q8    1   0.5477  0.4571  0.2374  11.00000  0.05    0.22
Q9    1   0.5665  0.4604  0.2946  11.00000  0.05    0.19
Q10   1   0.3664  0.7290  0.1579  11.00000  0.05    0.19
Q11   1   0.1074  0.6679  0.0646  11.00000  0.05    0.13
Q12   1   0.2865  0.6615  0.1508  11.00000  0.05    0.12
Q13   1   0.9880  0.1768  0.5953  11.00000  0.05    0.12
Q14   1  -0.1158  1.1848  0.0736  11.00000  0.05    0.11
Q15   1   0.6648  0.2244  0.2200  11.00000  0.05    0.11
Q16   1   0.9456  0.0392  0.3122  11.00000  0.05    0.11
Q17   1   0.7211  0.1236  0.2758  11.00000  0.05    0.11
Q18   1   0.9977  0.0957  0.4016  11.00000  0.05    0.11
Q19   1   0.5567  0.3294  0.1616  11.00000  0.05    0.11
Q20   1   1.0400  0.3351  0.3749  11.00000  0.05    0.10
;
data_global
_journal_date_recd_electronic     2012-04-19
_journal_date_accepted     2012-04-28
_journal_name_full     'Acta Crystallographica, Section E'
_journal_year     2012
_journal_volume     68
_journal_issue      6
_journal_page_first     o1625
_journal_page_last     o1625
_journal_paper_category     QO
_journal_paper_doi     10.1107/S1600536812019137
_journal_coeditor_code     YK2054
_publ_contact_author_name     'Wen-Ni Zheng (Dr)'
_publ_contact_author_address
;
College of Chemistry and Chemical Engineering,
Southeast UniVersity,
Nanjing 210096,
People's Republic of China
;
_publ_contact_author_email     chenxinyuanseu@yahoo.com.cn
_publ_contact_author_fax     '862552090598'
_publ_contact_author_phone     '862552090598'
_publ_section_title
;
Oxalic acid--pyridine-4-carbonitrile (1/2)
;
loop_
    _publ_author_name
    _publ_author_footnote
    _publ_author_address
    'Zheng, Wen-Ni' .
;
College of Chemistry and Chemical Engineering,
Southeast University,
Nanjing 210096,
People's Republic of China
;
