# Supplementary material for: Oxalic acid–pyridine-4-carbonitrile (1/2)
Source: Acta Crystallogr Sect E Struct Rep Online. 2012 May 5;68(Pt 6):o1625. doi: 10.1107/S1600536812019137 (PMC3379230; doi:10.1107/S1600536812019137)
Supplement: Supplementary file 2 [file e-68-o1625-Isup2.hkl]

# 
# h,k,l, Fc-squared, Fo-squared, sigma(Fo-squared) and status flag 
# 
data_I
_shelx_title ' 1 in P-1' 
_shelx_refln_list_code          4 
_shelx_F_calc_maximum       38.93 
_exptl_crystal_F_000       154.00 
_reflns_d_resolution_high  0.7700 
 
loop_ 
 _symmetry_equiv_pos_as_xyz 
 'x, y, z' 
 '-x, -y, -z' 
 
_cell_length_a     3.6842 
_cell_length_b     7.5816 
_cell_length_c    12.4511 
_cell_angle_alpha  78.258 
_cell_angle_beta   85.301 
_cell_angle_gamma  82.547 
 
_shelx_F_squared_multiplier     1.000 
 
loop_ 
 _refln_index_h 
 _refln_index_k 
 _refln_index_l 
 _refln_F_squared_calc 
 _refln_F_squared_meas 
 _refln_F_squared_sigma 
 _refln_observed_status 
   1   0   0      212.17      203.45      2.16 o 
   2   0   0       52.63       55.55      0.93 o 
   3   0   0       12.03       13.23      0.71 o 
   4   0   0        1.71        1.52      0.56 o 
  -4   1   0       16.89       17.48      1.25 o 
  -3   1   0       11.63       11.00      0.58 o 
  -2   1   0        0.18        0.13      0.12 o 
  -1   1   0      604.15      597.89     15.48 o 
   2   1   0      321.09      356.94      2.87 o 
   3   1   0       46.75       43.71      1.10 o 
   4   1   0       34.97       34.99      2.06 o 
  -4   2   0        0.17        0.69      0.82 o 
  -3   2   0        0.14        0.12      0.51 o 
  -2   2   0      146.09      152.64      4.26 o 
  -1   2   0      142.27      124.55      0.88 o 
   0   2   0       10.34        6.99      0.29 o 
   1   2   0       18.87       21.92      0.46 o 
   2   2   0       78.96       81.28      0.99 o 
   3   2   0       39.48       40.40      1.02 o 
   4   2   0        0.88        0.68      1.02 o 
  -4   3   0        1.27        1.54      0.95 o 
  -3   3   0        7.40        8.82      0.97 o 
  -2   3   0      152.47      163.97      4.75 o 
  -1   3   0       59.01       55.85      1.43 o 
   0   3   0      418.39      401.74      2.65 o 
   1   3   0       34.60       36.88      0.97 o 
   2   3   0       34.27       34.80      0.81 o 
   3   3   0       23.02       23.54      1.13 o 
   4   3   0        2.10        2.07      1.01 o 
  -4   4   0       16.08       16.36      2.00 o 
  -3   4   0        3.68        4.32      1.22 o 
  -2   4   0       18.62       19.77      1.66 o 
  -1   4   0      239.27      253.36      2.15 o 
   0   4   0        0.17        0.26      0.33 o 
   1   4   0        1.38        0.97      0.25 o 
   2   4   0      210.96      212.71      5.64 o 
   3   4   0        4.74        4.78      1.06 o 
   4   4   0      104.02      105.03      5.51 o 
  -3   5   0       87.73       90.29      2.64 o 
  -2   5   0       10.53        9.70      2.02 o 
  -1   5   0       53.49       47.49      1.01 o 
   0   5   0        0.93        2.57      0.70 o 
   1   5   0       44.91       43.50      1.02 o 
   2   5   0       17.18       18.01      1.30 o 
   3   5   0       35.64       34.73      1.86 o 
   4   5   0       12.69       10.92      1.01 o 
  -3   6   0        2.57        2.10      0.91 o 
  -2   6   0        1.54        2.35      1.01 o 
  -1   6   0       51.09       46.46      1.09 o 
   0   6   0      119.69      118.96      2.47 o 
   1   6   0        0.05        0.07      0.46 o 
   2   6   0       76.43       74.79      1.77 o 
   3   6   0        2.18        2.43      0.97 o 
   4   6   0        0.75        1.45      1.01 o 
  -2   7   0        1.36        1.69      0.85 o 
  -1   7   0       11.48        9.78      1.55 o 
   0   7   0        7.45        8.26      0.91 o 
   1   7   0        1.06        1.32      0.48 o 
   2   7   0      109.41      117.70      3.47 o 
   3   7   0        0.01        0.25      0.64 o 
  -2   8   0        0.05        0.73      0.68 o 
  -1   8   0       74.07       77.34      4.26 o 
   0   8   0       20.27       20.94      1.00 o 
   1   8   0        0.00        0.11      0.68 o 
   2   8   0       19.95       20.46      1.62 o 
   3   8   0       82.08       76.45      7.78 o 
  -1   9   0        7.45        3.73      1.07 o 
   0   9   0      199.56      237.02     11.97 o 
   1   9   0        0.26        0.30      0.60 o 
   2   9   0        2.36        2.33      0.94 o 
  -2  -9   1        0.26        0.29      0.54 o 
  -1  -9   1       17.21       18.82      1.57 o 
   0  -9   1       18.36       17.11      1.19 o 
  -2  -8   1        0.00        0.24      0.56 o 
  -1  -8   1        4.59        4.45      1.14 o 
   0  -8   1        5.17        4.80      0.83 o 
   1  -8   1       50.95       53.07      3.16 o 
   2  -8   1        3.25        2.88      1.14 o 
  -3  -7   1       90.06       87.53      2.68 o 
  -2  -7   1      412.79      444.22     17.42 o 
  -1  -7   1       23.05       20.71      0.83 o 
   0  -7   1        0.11        0.57      0.40 o 
   1  -7   1        0.03       -0.17      0.93 o 
   2  -7   1       14.56       12.63      2.11 o 
  -3  -6   1       96.19       95.75      2.91 o 
  -2  -6   1        1.94        1.59      0.78 o 
  -1  -6   1      589.51      607.68      6.16 o 
   0  -6   1        1.86        1.22      0.49 o 
   1  -6   1      111.81       97.78      2.78 o 
   2  -6   1       20.66       16.69      1.46 o 
   3  -6   1        1.74        0.64      0.74 o 
  -4  -5   1        1.04        1.37      0.82 o 
  -3  -5   1        0.04        0.28      0.47 o 
  -2  -5   1       12.63        7.81      2.16 o 
  -1  -5   1       18.75       21.35      0.86 o 
   0  -5   1        0.06        0.23      0.48 o 
   1  -5   1       59.81       56.24      1.26 o 
   2  -5   1       62.18       59.27      1.73 o 
   3  -5   1       26.89       28.10      2.03 o 
  -4  -4   1        0.01        0.28      0.43 o 
  -3  -4   1       41.70       41.68      1.47 o 
  -2  -4   1       74.71       74.57      3.25 o 
  -1  -4   1        0.51        0.26      0.31 o 
   0  -4   1        3.15        1.77      0.41 o 
   1  -4   1        5.55        4.57      0.43 o 
   2  -4   1        6.04        6.92      2.04 o 
   3  -4   1       15.71       16.88      1.91 o 
   4  -4   1        5.23        5.77      1.37 o 
  -4  -3   1       14.31       13.22      1.20 o 
  -3  -3   1       73.92       76.56      1.85 o 
  -2  -3   1       72.38       70.19      1.53 o 
  -1  -3   1       29.09       34.46      0.55 o 
   1  -3   1        3.80        3.60      0.31 o 
   2  -3   1      178.30      186.00      7.14 o 
   3  -3   1       43.51       41.22      1.89 o 
   4  -3   1        0.00        0.47      0.59 o 
  -4  -2   1        2.27        2.37      0.57 o 
  -3  -2   1       55.44       57.34      1.19 o 
  -2  -2   1        0.01        0.11      0.13 o 
  -1  -2   1       23.89       21.85      0.44 o 
   0  -2   1      379.00      362.24      3.64 o 
   2  -2   1        1.10        2.33      0.87 o 
   3  -2   1       16.08       16.63      1.08 o 
   4  -2   1       45.99       43.60      2.69 o 
  -4  -1   1        3.28        2.77      0.90 o 
  -3  -1   1        0.15        0.43      0.49 o 
  -2  -1   1      914.94     1046.69     21.73 o 
  -1  -1   1      669.31      676.49      5.24 o 
   0  -1   1      351.52      314.89      1.84 o 
   1  -1   1       24.77       22.62      0.98 o 
   2  -1   1       27.34       25.38      0.77 o 
   3  -1   1       60.52       62.88      1.79 o 
   4  -1   1       19.50       20.15      1.74 o 
  -4   0   1        6.59        5.77      1.28 o 
  -3   0   1       48.05       48.78      1.05 o 
  -2   0   1       56.29       61.69      1.22 o 
   1   0   1      407.70      390.84      1.95 o 
   2   0   1      163.62      171.40      3.68 o 
   3   0   1       14.56       13.94      0.97 o 
   4   0   1       26.86       29.29      1.39 o 
  -4   1   1       15.50       15.58      1.41 o 
  -3   1   1        8.25        8.27      0.58 o 
  -2   1   1        0.44        0.21      0.18 o 
  -1   1   1      149.76      148.46      1.90 o 
   0   1   1       41.14       27.42      0.75 o 
   2   1   1       20.17       23.51      0.61 o 
   3   1   1       20.48       19.69      0.80 o 
   4   1   1       10.82        9.34      1.39 o 
  -4   2   1       32.59       32.36      2.14 o 
  -3   2   1        5.03        4.67      1.21 o 
  -2   2   1      629.36      622.80     17.45 o 
  -1   2   1       49.85       43.46      0.69 o 
   0   2   1        9.58        8.38      0.33 o 
   1   2   1      251.35      232.16      2.37 o 
   2   2   1        0.78        0.27      0.19 o 
   3   2   1        9.10        8.63      0.65 o 
   4   2   1       78.64       77.82      3.92 o 
  -4   3   1       10.06        8.99      1.90 o 
  -3   3   1      128.99      130.26      3.43 o 
  -2   3   1        4.11        4.14      0.45 o 
  -1   3   1      623.90      650.70     11.60 o 
   0   3   1      136.87      157.41      1.56 o 
   1   3   1       59.14       55.50      0.68 o 
   2   3   1      222.18      258.24      3.63 o 
   3   3   1      100.32      103.40      2.10 o 
   4   3   1        0.34        0.06      0.53 o 
  -4   4   1       19.28       19.59      1.31 o 
  -3   4   1        4.21        4.50      1.37 o 
  -2   4   1        0.15        0.48      0.72 o 
  -1   4   1        0.86        0.38      0.21 o 
   0   4   1        1.47        2.91      0.56 o 
   1   4   1      234.74      252.97      2.09 o 
   2   4   1       41.67       42.73      1.64 o 
   3   4   1        3.13        3.70      0.87 o 
   4   4   1       11.43       10.91      1.05 o 
  -3   5   1       23.32       22.08      1.49 o 
  -2   5   1       42.24       41.96      1.68 o 
  -1   5   1       11.38       11.39      0.84 o 
   0   5   1        9.12        9.81      0.65 o 
   1   5   1       12.87       10.43      0.68 o 
   2   5   1        9.69        9.53      1.12 o 
   3   5   1        0.01        0.71      0.63 o 
   4   5   1       19.74       18.86      1.33 o 
  -3   6   1        4.66        4.45      1.32 o 
  -2   6   1       35.27       33.75      2.10 o 
  -1   6   1        0.07        0.80      0.51 o 
   0   6   1      924.48      970.13     13.91 o 
   1   6   1       14.09       13.42      0.79 o 
   2   6   1      128.43      129.84      3.48 o 
   3   6   1        2.06        1.66      0.75 o 
   4   6   1        2.69        2.47      0.99 o 
  -2   7   1        0.84        0.78      0.76 o 
  -1   7   1       19.26       19.63      1.52 o 
   0   7   1       20.42       18.29      0.85 o 
   1   7   1      659.00      698.89      8.88 o 
   2   7   1      160.47      163.32      4.16 o 
   3   7   1       27.05       23.67      1.81 o 
  -2   8   1       44.80       49.14      2.31 o 
  -1   8   1        0.15        0.58      0.68 o 
   0   8   1       14.52       13.32      0.84 o 
   1   8   1        1.44        1.86      0.71 o 
   2   8   1        1.12        1.04      1.09 o 
   3   8   1       49.30       46.96      2.25 o 
  -1   9   1       25.54       26.20      1.87 o 
   0   9   1        9.88       10.39      1.06 o 
   1   9   1        0.40        0.36      0.83 o 
   2   9   1       20.57       23.20      1.43 o 
  -1  -9   2      162.18      179.22      4.26 o 
   0  -9   2       12.28       10.05      1.87 o 
  -2  -8   2        1.66        2.33      0.91 o 
  -1  -8   2       21.47       23.02      1.67 o 
   0  -8   2       78.68       80.66      2.86 o 
   1  -8   2        0.41        0.45      0.75 o 
  -3  -7   2      102.68      105.13      3.01 o 
  -2  -7   2       14.01       13.92      1.22 o 
  -1  -7   2        1.41        2.20      0.63 o 
   0  -7   2       26.09       22.60      1.15 o 
   1  -7   2        0.18        0.79      0.86 o 
   2  -7   2       20.96       18.50      2.50 o 
  -3  -6   2       26.96       25.39      1.59 o 
  -2  -6   2       15.70       17.17      1.08 o 
  -1  -6   2       54.18       51.83      1.16 o 
   0  -6   2       53.36       50.01      1.21 o 
   1  -6   2        7.42        7.42      0.58 o 
   2  -6   2        0.37        0.64      0.95 o 
   3  -6   2        0.13        0.79      0.74 o 
  -4  -5   2        8.17        8.80      1.73 o 
  -3  -5   2        0.70        1.03      0.78 o 
  -2  -5   2       11.16       11.07      0.68 o 
  -1  -5   2       50.76       52.61      1.16 o 
   0  -5   2        9.81        8.02      0.61 o 
   1  -5   2        0.73        0.13      0.27 o 
   2  -5   2      119.91      110.81      2.20 o 
   3  -5   2        0.00       -0.10      0.85 o 
  -4  -4   2        5.40        3.19      0.79 o 
  -3  -4   2       54.68       55.59      1.61 o 
  -2  -4   2       39.61       37.32      0.98 o 
  -1  -4   2       30.76       34.45      0.93 o 
   0  -4   2      338.13      363.23      4.80 o 
   1  -4   2      103.36      103.72      3.00 o 
   2  -4   2       59.76       60.41      1.85 o 
   3  -4   2        3.82        3.19      1.23 o 
   4  -4   2        6.63        6.08      1.37 o 
  -4  -3   2        3.35        3.50      1.13 o 
  -3  -3   2        5.62        4.81      0.49 o 
  -2  -3   2        7.36        7.93      0.52 o 
  -1  -3   2      385.99      390.31      4.63 o 
   0  -3   2        0.03        0.01      0.26 o 
   1  -3   2      216.16      238.26      4.77 o 
   2  -3   2        8.29       10.75      1.62 o 
   3  -3   2       13.17       13.87      1.32 o 
   4  -3   2      164.42      172.14      4.50 o 
  -4  -2   2        6.86        7.30      0.88 o 
  -3  -2   2       33.66       34.37      0.88 o 
  -2  -2   2        0.23        0.51      0.27 o 
  -1  -2   2        0.24        0.28      0.15 o 
   0  -2   2      394.26      372.76      2.73 o 
   1  -2   2      158.24      173.08      1.16 o 
   2  -2   2        1.97        2.32      1.29 o 
   3  -2   2        3.13        3.20      1.10 o 
   4  -2   2       23.90       24.03      1.79 o 
  -4  -1   2        2.49        2.61      0.87 o 
  -3  -1   2       99.86      105.23      3.01 o 
  -2  -1   2      790.21      891.55     20.80 o 
  -1  -1   2       21.62       20.49      0.46 o 
   0  -1   2      300.68      308.62      2.20 o 
   1  -1   2       49.80       44.21      0.63 o 
   2  -1   2        5.86        5.52      0.29 o 
   3  -1   2       26.65       27.29      1.30 o 
   4  -1   2        6.91        6.28      1.29 o 
  -4   0   2        2.74        2.17      0.66 o 
  -3   0   2       66.36       65.65      1.23 o 
  -2   0   2       19.13       21.95      0.76 o 
   0   0   2      168.12      154.02      0.72 o 
   1   0   2        8.13        5.72      0.30 o 
   2   0   2       77.42       85.29      0.87 o 
   3   0   2        0.07        0.08      0.26 o 
   4   0   2       49.24       47.36      1.70 o 
  -4   1   2       12.41       11.23      1.34 o 
  -3   1   2        7.22        6.83      0.67 o 
  -1   1   2      103.05       96.86      0.63 o 
   1   1   2      487.61      543.60      4.39 o 
   2   1   2      263.00      253.56      2.43 o 
   3   1   2      142.47      154.71      2.12 o 
   4   1   2        5.44        4.70      1.59 o 
  -4   2   2        3.52        4.18      1.13 o 
  -3   2   2       85.71       82.98      2.97 o 
  -2   2   2        8.97        6.90      0.36 o 
  -1   2   2        5.66        4.85      0.28 o 
   0   2   2       13.46       20.80      0.33 o 
   1   2   2      377.27      430.29      3.99 o 
   2   2   2       89.02       91.44      2.50 o 
   3   2   2        0.10       -0.02      0.38 o 
   4   2   2       22.27       21.80      1.35 o 
  -4   3   2        0.91        1.03      0.42 o 
  -3   3   2       64.91       63.70      1.66 o 
  -2   3   2       83.96       77.54      1.58 o 
  -1   3   2      123.59      119.07      0.95 o 
   0   3   2       45.41       51.34      4.01 o 
   1   3   2       65.04       74.80      1.68 o 
   2   3   2       31.18       34.37      2.77 o 
   3   3   2       10.05       10.44      1.07 o 
   4   3   2       21.46       21.42      1.41 o 
  -4   4   2        0.23        0.37      0.66 o 
  -3   4   2        1.11        0.86      0.66 o 
  -2   4   2       67.26       70.29      1.23 o 
  -1   4   2       22.96       18.22      0.71 o 
   0   4   2       39.16       40.53      0.86 o 
   1   4   2      482.36      556.26      7.45 o 
   2   4   2        0.97        2.38      0.96 o 
   3   4   2      140.37      152.73      3.01 o 
   4   4   2        6.84        6.32      1.34 o 
  -3   5   2       10.16        9.68      1.69 o 
  -2   5   2      108.44      109.15      2.16 o 
  -1   5   2       59.08       55.96      1.90 o 
   0   5   2       78.04       72.60      1.34 o 
   1   5   2      106.08      104.19      1.63 o 
   2   5   2       95.11       98.89      2.21 o 
   3   5   2       29.49       31.08      1.46 o 
   4   5   2        0.10        0.33      0.72 o 
  -3   6   2        0.90        1.60      1.15 o 
  -2   6   2       18.97       17.76      1.22 o 
  -1   6   2      173.39      158.47      2.59 o 
   0   6   2       46.42       42.14      1.21 o 
   1   6   2      157.00      165.16      3.15 o 
   2   6   2        2.49        2.85      0.94 o 
   3   6   2        2.09        2.58      1.15 o 
   4   6   2       64.27       68.32      2.38 o 
  -2   7   2        4.97        5.36      1.60 o 
  -1   7   2        6.25        4.98      1.03 o 
   0   7   2       11.57       11.23      0.88 o 
   1   7   2       65.74       67.01      1.32 o 
   2   7   2       10.65       10.67      1.61 o 
   3   7   2        8.73        8.89      1.34 o 
  -2   8   2       45.30       50.09      2.13 o 
  -1   8   2        7.30        6.72      1.39 o 
   0   8   2        0.27        0.10      0.53 o 
   1   8   2        0.10        0.32      0.65 o 
   2   8   2       34.42       36.14      2.41 o 
   3   8   2       11.55       10.59      1.97 o 
  -1   9   2      161.58      191.37      4.38 o 
   0   9   2        3.08        2.56      0.84 o 
   1   9   2        0.24        0.24      0.81 o 
   2   9   2       10.62       13.13      1.19 o 
  -1  -9   3        9.99        9.10      1.06 o 
   0  -9   3        7.96        8.89      1.67 o 
  -2  -8   3        0.21        0.09      0.58 o 
  -1  -8   3       17.88       17.05      1.46 o 
   0  -8   3       44.01       47.64      2.23 o 
   1  -8   3        2.45        2.74      0.81 o 
  -3  -7   3      156.20      153.43      3.50 o 
  -2  -7   3       18.56       18.13      1.21 o 
  -1  -7   3       10.66        9.56      0.64 o 
   0  -7   3        0.39        1.15      0.46 o 
   1  -7   3        7.93        7.56      1.41 o 
   2  -7   3       24.92       22.43      2.05 o 
  -3  -6   3        1.48        2.04      0.72 o 
  -2  -6   3      190.50      192.17      5.18 o 
  -1  -6   3        5.00        4.07      0.64 o 
   0  -6   3      151.92      138.65      2.47 o 
   1  -6   3       48.97       37.26      1.54 o 
   2  -6   3        0.09        0.71      0.83 o 
   3  -6   3       39.20       39.62      3.21 o 
  -4  -5   3        2.84        2.42      1.02 o 
  -3  -5   3        1.72        1.50      0.62 o 
  -2  -5   3       44.25       46.87      1.36 o 
  -1  -5   3       16.29       17.49      0.95 o 
   0  -5   3       41.28       41.76      1.23 o 
   1  -5   3       67.42       65.35      1.32 o 
   2  -5   3       48.94       42.84      2.02 o 
   3  -5   3        0.05        0.20      0.71 o 
  -4  -4   3       24.91       23.28      2.04 o 
  -3  -4   3        9.06        9.45      1.25 o 
  -2  -4   3        0.03        0.12      0.35 o 
  -1  -4   3        1.28        1.97      0.53 o 
   0  -4   3       33.05       32.22      0.87 o 
   1  -4   3        7.65        8.80      0.60 o 
   2  -4   3       18.84       17.89      1.81 o 
   3  -4   3        5.79        6.38      1.57 o 
  -4  -3   3       20.33       21.77      2.83 o 
  -3  -3   3       32.97       34.64      1.17 o 
  -2  -3   3        0.18        0.18      0.36 o 
  -1  -3   3      566.58      603.43      6.65 o 
   0  -3   3        1.32        1.77      0.75 o 
   1  -3   3      119.96      114.06      1.12 o 
   2  -3   3      106.97       99.35      2.48 o 
   3  -3   3        1.72        1.61      1.12 o 
   4  -3   3       45.19       44.16      2.46 o 
  -4  -2   3      103.75      101.11      7.44 o 
  -3  -2   3       34.78       33.24      1.19 o 
  -2  -2   3        7.24        8.15      0.65 o 
  -1  -2   3      417.95      399.58      6.33 o 
   1  -2   3        1.88        1.82      0.27 o 
   2  -2   3        0.13        0.20      0.81 o 
   3  -2   3      134.47      134.42      2.37 o 
   4  -2   3      109.42      113.07      5.96 o 
  -3  -1   3      475.06      517.90      4.68 o 
  -2  -1   3      501.78      555.78     18.02 o 
  -1  -1   3       80.75       84.68      0.75 o 
   0  -1   3       17.84       18.13      0.41 o 
   1  -1   3       38.26       36.61      0.45 o 
   2  -1   3      197.54      200.15      2.04 o 
   3  -1   3       55.75       56.59      1.68 o 
   4  -1   3       18.43       18.33      1.53 o 
  -4   0   3       22.42       18.69      1.96 o 
  -3   0   3        3.15        3.83      0.79 o 
  -2   0   3      351.89      370.66      3.54 o 
  -1   0   3        1.52        1.06      0.22 o 
   0   0   3      525.95      531.00      4.16 o 
   1   0   3      589.75      596.20      4.82 o 
   2   0   3       29.04       26.11      0.55 o 
   3   0   3      103.52      106.65      1.64 o 
   4   0   3        6.95        7.90      1.51 o 
  -4   1   3        0.39        0.76      1.42 o 
  -3   1   3        2.96        2.73      0.64 o 
  -2   1   3       30.47       31.92      1.14 o 
  -1   1   3      145.87      134.91      2.50 o 
   1   1   3       96.47       92.34      1.38 o 
   2   1   3       30.53       30.68      0.81 o 
   3   1   3        7.79        8.56      0.63 o 
   4   1   3        0.90        1.20      1.37 o 
  -4   2   3        4.80        4.14      1.59 o 
  -3   2   3      134.25      137.65      3.05 o 
  -2   2   3        0.78        1.57      0.46 o 
  -1   2   3        0.41        0.60      0.15 o 
   0   2   3      709.17      674.99      5.14 o 
   1   2   3      164.25      167.21      2.49 o 
   2   2   3       85.21       84.96      1.15 o 
   3   2   3       99.86      103.00      1.56 o 
   4   2   3       22.61       25.49      2.12 o 
  -4   3   3       57.51       54.82      3.31 o 
  -3   3   3        1.20        1.22      0.72 o 
  -2   3   3      131.51      133.34      3.29 o 
  -1   3   3      129.52      138.58      1.34 o 
   0   3   3        0.04        0.17      0.30 o 
   1   3   3      376.31      442.84      7.30 o 
   2   3   3      319.85      341.16     11.45 o 
   3   3   3       13.77       12.54      1.36 o 
   4   3   3       62.95       66.69      1.94 o 
  -4   4   3        1.17        1.85      1.34 o 
  -3   4   3        1.25        1.13      0.81 o 
  -2   4   3        6.40        5.78      0.46 o 
  -1   4   3       14.56       14.74      0.64 o 
   0   4   3      293.52      334.52      2.82 o 
   1   4   3        6.54        5.00      0.36 o 
   2   4   3       12.34       16.39      1.10 o 
   3   4   3        8.89        9.28      1.51 o 
   4   4   3       12.89       12.72      1.50 o 
  -3   5   3       15.41       17.19      1.54 o 
  -2   5   3        7.83        8.18      1.73 o 
  -1   5   3       16.72       16.06      0.84 o 
   0   5   3        0.11        0.28      0.55 o 
   1   5   3       40.51       44.30      1.42 o 
   2   5   3        4.20        3.95      1.24 o 
   3   5   3       11.13       10.96      1.39 o 
   4   5   3        0.95        0.63      0.87 o 
  -3   6   3        3.34        3.73      1.57 o 
  -2   6   3        0.01        0.29      0.59 o 
  -1   6   3      700.66      738.85     20.35 o 
   0   6   3       16.99       16.19      0.97 o 
   1   6   3       85.45       83.12      2.07 o 
   2   6   3        4.41        3.58      1.08 o 
   3   6   3       10.53       10.00      1.08 o 
   4   6   3       19.69       20.72      1.33 o 
  -2   7   3       38.31       38.37      2.63 o 
  -1   7   3       15.91       16.25      0.86 o 
   0   7   3      553.26      578.71      4.23 o 
   1   7   3      157.91      158.97      3.79 o 
   2   7   3        9.49        8.85      1.67 o 
   3   7   3       36.53       38.13      2.63 o 
  -2   8   3        7.16        7.43      1.84 o 
  -1   8   3       15.14       14.20      1.37 o 
   0   8   3        1.01        1.45      0.71 o 
   1   8   3        1.72        2.37      1.20 o 
   2   8   3       44.77       44.67      1.79 o 
   3   8   3        1.61        1.72      0.82 o 
  -1   9   3        1.96        1.35      1.46 o 
   0   9   3        1.74        1.72      0.55 o 
   1   9   3       26.41       28.63      1.74 o 
   2   9   3       12.68       12.45      1.16 o 
  -2  -8   4        9.77       11.03      1.13 o 
  -1  -8   4       55.86       56.54      2.08 o 
   0  -8   4        1.93        0.98      0.50 o 
   1  -8   4       21.20       22.61      1.64 o 
  -3  -7   4       13.35       13.48      1.70 o 
  -2  -7   4        1.01        0.79      0.70 o 
  -1  -7   4       42.81       41.53      1.35 o 
   0  -7   4        0.33        0.77      0.56 o 
   1  -7   4       36.15       29.86      1.64 o 
   2  -7   4        2.93        2.60      1.28 o 
  -3  -6   4       13.47       14.94      1.96 o 
  -2  -6   4       23.54       22.77      1.30 o 
  -1  -6   4       25.59       25.76      0.92 o 
   0  -6   4       19.51       18.94      1.01 o 
   1  -6   4        0.43        0.64      0.76 o 
   2  -6   4        0.80        0.26      0.63 o 
   3  -6   4        0.47        0.37      1.11 o 
  -3  -5   4        2.23        1.83      1.04 o 
  -2  -5   4       49.88       52.01      1.32 o 
  -1  -5   4        0.59        0.60      0.54 o 
   0  -5   4        4.12        5.96      0.85 o 
   1  -5   4       95.43       88.15      1.28 o 
   2  -5   4        3.41        4.25      1.37 o 
   3  -5   4        2.10        2.35      1.01 o 
  -4  -4   4        8.90       15.03      1.98 o 
  -3  -4   4       45.97       42.15      1.53 o 
  -2  -4   4       44.35       47.11      1.38 o 
  -1  -4   4      157.64      168.56      2.39 o 
   0  -4   4      114.82      122.46      1.88 o 
   1  -4   4      213.47      181.32     14.53 o 
   2  -4   4        9.03        9.60      0.99 o 
   3  -4   4        1.25        1.42      1.00 o 
  -4  -3   4        0.16        0.64      1.05 o 
  -3  -3   4        0.08        0.23      0.29 o 
  -2  -3   4      140.65      137.71      1.98 o 
  -1  -3   4       12.29       12.49      0.51 o 
   0  -3   4       88.53       99.37      1.39 o 
   1  -3   4        1.17        0.47      0.33 o 
   2  -3   4       61.78       59.02      1.91 o 
   4  -3   4        0.52        0.26      0.52 o 
  -4  -2   4       37.81       34.11      3.08 o 
  -3  -2   4       17.99       17.29      0.79 o 
  -2  -2   4        5.28        5.01      0.67 o 
  -1  -2   4      272.10      257.40      3.94 o 
   0  -2   4       85.52       90.15      1.34 o 
   1  -2   4        6.42        6.81      0.29 o 
   2  -2   4       61.31       51.31      0.70 o 
   3  -2   4       23.17       22.68      1.79 o 
   4  -2   4      136.83      149.04      4.00 o 
  -4  -1   4       19.12       16.49      1.82 o 
  -3  -1   4      157.97      165.78      1.90 o 
  -2  -1   4       22.03       21.34      0.72 o 
  -1  -1   4        5.28        6.00      0.33 o 
   0  -1   4      124.90      122.06      1.33 o 
   1  -1   4        0.67        1.11      0.21 o 
   2  -1   4       54.90       56.65      1.20 o 
   3  -1   4        0.47        0.29      0.61 o 
   4  -1   4       29.36       29.96      2.10 o 
  -4   0   4       37.99       33.25      2.95 o 
  -3   0   4        0.00        0.16      0.40 o 
  -2   0   4     1515.77     1492.01     25.80 o 
  -1   0   4        2.50        3.10      0.56 o 
   0   0   4      211.58      202.53      1.08 o 
   1   0   4      304.24      322.35      2.37 o 
   2   0   4        8.22        5.75      0.63 o 
   3   0   4      150.42      154.08      1.67 o 
   4   0   4        0.25        0.45      0.88 o 
  -4   1   4       12.02        9.75      1.68 o 
  -3   1   4       73.65       75.06      1.87 o 
  -2   1   4      108.53      108.83      1.44 o 
  -1   1   4      122.73      137.24      2.56 o 
   0   1   4      166.22      192.46      1.16 o 
   1   1   4      458.40      471.59      4.04 o 
   2   1   4      443.97      508.97     11.58 o 
   3   1   4        1.63        2.14      0.60 o 
  -4   2   4       42.31       39.56      2.47 o 
  -3   2   4        1.33        0.81      0.36 o 
  -2   2   4        0.03        0.26      0.31 o 
  -1   2   4        1.52        1.44      0.25 o 
   0   2   4      694.14      744.57     11.46 o 
   1   2   4       74.66       80.97      0.82 o 
   2   2   4        1.41        2.07      0.29 o 
   3   2   4       37.67       39.94      1.01 o 
   4   2   4        0.05        0.18      1.12 o 
  -4   3   4       24.25       23.67      2.43 o 
  -3   3   4       39.09       36.92      1.57 o 
  -2   3   4       13.40       12.11      0.67 o 
  -1   3   4       12.93       13.83      0.61 o 
   0   3   4       23.47       27.25      0.72 o 
   1   3   4        6.25        7.31      0.31 o 
   2   3   4       30.39       31.15      2.28 o 
   3   3   4       28.72       30.65      1.35 o 
   4   3   4        4.81        6.28      1.58 o 
  -3   4   4       10.07       11.04      0.95 o 
  -2   4   4       16.60       15.55      0.74 o 
  -1   4   4       73.57       73.08      1.23 o 
   0   4   4      428.00      483.10      5.66 o 
   1   4   4        0.67        0.05      0.16 o 
   2   4   4      130.45      158.39      3.51 o 
   3   4   4       36.16       38.90      1.62 o 
   4   4   4       23.65       22.12      2.34 o 
  -3   5   4      126.75      132.92      6.97 o 
  -2   5   4      142.94      139.92      2.50 o 
  -1   5   4       58.74       54.80      1.56 o 
   0   5   4      155.57      154.87      2.24 o 
   1   5   4      121.63      136.82      4.94 o 
   2   5   4       51.47       48.62      1.63 o 
   3   5   4        3.54        3.14      1.26 o 
   4   5   4        5.15        5.65      1.50 o 
  -3   6   4        1.30        1.42      0.57 o 
  -2   6   4      159.90      164.96      4.51 o 
  -1   6   4      126.78      123.90      1.63 o 
   0   6   4      179.89      183.30      3.79 o 
   1   6   4        9.11        8.71      0.85 o 
   2   6   4        5.18        5.30      1.30 o 
   3   6   4      145.33      150.44      3.61 o 
   4   6   4       15.27       15.40      1.57 o 
  -2   7   4        1.50        1.50      0.89 o 
  -1   7   4       38.89       41.47      1.49 o 
   0   7   4       24.49       24.65      1.17 o 
   1   7   4       36.13       35.07      1.06 o 
   2   7   4       20.44       20.95      1.40 o 
   3   7   4        7.91        8.18      1.13 o 
  -2   8   4        0.50        0.94      0.81 o 
  -1   8   4        0.10        0.33      0.95 o 
   0   8   4       13.79       14.82      0.97 o 
   1   8   4        3.70        4.13      0.90 o 
   2   8   4        4.95        4.48      1.21 o 
   3   8   4       14.05       14.00      1.22 o 
  -1   9   4        9.98       11.41      2.12 o 
   0   9   4        1.27        1.02      0.40 o 
   1   9   4       22.50       26.71      2.25 o 
   2   9   4       81.02       85.90      2.65 o 
  -1  -8   5       26.40       30.73      1.54 o 
   0  -8   5        1.34        1.79      0.59 o 
   1  -8   5        2.23        3.38      1.12 o 
  -2  -7   5       20.16       20.78      1.28 o 
  -1  -7   5        1.65        2.49      0.55 o 
   0  -7   5        1.03        0.82      0.53 o 
   1  -7   5       42.62       39.56      2.50 o 
   2  -7   5        1.91        1.09      1.06 o 
  -3  -6   5       32.91       33.19      2.51 o 
  -2  -6   5        6.07        6.09      1.02 o 
  -1  -6   5      102.61       99.95      1.48 o 
   0  -6   5       63.88       54.40      1.30 o 
   1  -6   5        7.73        8.29      1.59 o 
   2  -6   5       58.24       61.58      3.60 o 
  -3  -5   5       59.02       55.28      4.48 o 
  -2  -5   5       32.14       33.51      1.02 o 
  -1  -5   5       15.78       15.86      0.79 o 
   0  -5   5       15.23       14.30      0.92 o 
   1  -5   5       43.76       33.76      1.00 o 
   2  -5   5        0.20        0.14      0.79 o 
   3  -5   5        1.26        0.97      0.98 o 
  -4  -4   5        0.00        0.29      1.03 o 
  -3  -4   5        0.43        1.46      1.75 o 
  -2  -4   5       12.34       11.64      0.69 o 
  -1  -4   5       37.65       38.36      0.99 o 
   0  -4   5       12.85       13.98      0.89 o 
   1  -4   5       51.05       48.40      1.11 o 
   2  -4   5        0.02        0.54      0.79 o 
   3  -4   5        0.81        1.68      1.01 o 
  -4  -3   5        8.33        8.90      1.48 o 
  -3  -3   5        6.76        5.79      1.22 o 
  -2  -3   5      139.17      145.69      1.99 o 
  -1  -3   5        7.73        7.46      0.59 o 
   0  -3   5       28.97       24.88      0.75 o 
   1  -3   5      122.52      113.85      1.72 o 
   2  -3   5        0.02        0.27      1.06 o 
   3  -3   5       52.77       51.55      3.44 o 
   4  -3   5        0.07        0.14      0.71 o 
  -4  -2   5       37.76       33.15      2.87 o 
  -3  -2   5        0.43        0.23      0.47 o 
  -2  -2   5      164.57      159.99      2.39 o 
  -1  -2   5      445.08      454.88      4.05 o 
   0  -2   5        3.26        2.94      0.60 o 
   1  -2   5        2.83        2.93      0.47 o 
   2  -2   5      238.49      230.34      5.49 o 
   3  -2   5       86.66       87.04      2.93 o 
   4  -2   5      172.37      178.04      5.32 o 
  -4  -1   5      227.14      213.94      3.63 o 
  -3  -1   5      242.92      243.84      3.11 o 
  -2  -1   5        2.60        3.38      0.34 o 
  -1  -1   5        1.50        2.33      0.23 o 
   0  -1   5       35.50       40.50      0.58 o 
   1  -1   5      395.71      448.60      3.33 o 
   2  -1   5       49.62       45.57      0.78 o 
   3  -1   5       35.55       37.05      1.73 o 
   4  -1   5        7.46        7.43      1.31 o 
  -4   0   5        0.01        0.05      0.85 o 
  -3   0   5      109.58      113.20      2.39 o 
  -2   0   5        0.02        0.12      0.13 o 
  -1   0   5      116.12      133.84      1.78 o 
   1   0   5       16.24       11.72      1.18 o 
   2   0   5      276.72      297.76      2.94 o 
   3   0   5        1.85        2.05      0.61 o 
   4   0   5        6.86        6.63      2.96 o 
  -4   1   5        4.56        3.95      1.19 o 
  -3   1   5       10.07        9.40      0.69 o 
  -2   1   5       89.11       84.96      3.46 o 
  -1   1   5      179.77      187.94      1.36 o 
   0   1   5       42.97       44.62      0.53 o 
   1   1   5        5.39        4.47      0.58 o 
   2   1   5        1.85        1.31      0.60 o 
   3   1   5        0.08        0.40      0.39 o 
  -4   2   5       21.85       21.33      2.35 o 
  -3   2   5        9.80        9.57      0.62 o 
  -2   2   5        2.44        2.33      0.61 o 
  -1   2   5      288.99      311.72      2.49 o 
   0   2   5      249.61      244.27      1.46 o 
   1   2   5      280.32      296.78      5.14 o 
   2   2   5       57.04       58.22      1.04 o 
   3   2   5        7.89        8.20      0.64 o 
   4   2   5        0.91        1.60      1.70 o 
  -4   3   5        0.01       -0.24      1.26 o 
  -3   3   5       18.19       16.32      1.34 o 
  -2   3   5       59.30       59.93      1.39 o 
  -1   3   5       26.39       30.85      1.05 o 
   0   3   5      182.59      220.79      2.91 o 
   1   3   5      446.32      491.83     17.93 o 
   2   3   5       74.75       68.24      4.31 o 
   3   3   5      292.91      313.59     11.74 o 
   4   3   5        0.20        0.52      0.52 o 
  -3   4   5       28.78       27.21      2.04 o 
  -2   4   5       19.33       19.99      0.95 o 
  -1   4   5      147.27      153.35      3.21 o 
   0   4   5        6.78        8.74      0.79 o 
   1   4   5       15.95       21.24      0.75 o 
   2   4   5        0.41        0.28      0.17 o 
   3   4   5       15.48       15.82      1.20 o 
   4   4   5      349.88      391.20     11.77 o 
  -3   5   5        0.11        0.03      0.39 o 
  -2   5   5       35.24       35.40      1.37 o 
  -1   5   5        8.54        8.44      0.86 o 
   0   5   5       57.83       65.66      2.73 o 
   1   5   5       17.26       14.75      0.70 o 
   2   5   5        2.60        3.04      1.28 o 
   3   5   5       14.02       13.71      1.30 o 
   4   5   5       20.08       19.42      1.66 o 
  -3   6   5        0.43        0.52      0.76 o 
  -2   6   5      297.81      314.75      5.71 o 
  -1   6   5        5.17        4.55      1.00 o 
   0   6   5       18.94       18.84      0.84 o 
   1   6   5        8.25        5.34      0.85 o 
   2   6   5       28.78       28.61      1.77 o 
   3   6   5       30.04       31.25      1.61 o 
   4   6   5        0.04        0.59      0.77 o 
  -2   7   5       16.32       18.40      1.52 o 
  -1   7   5      224.98      239.96      4.70 o 
   0   7   5       70.63       69.79      2.09 o 
   1   7   5        0.11        0.32      0.46 o 
   2   7   5      105.10       99.50      3.24 o 
   3   7   5        1.11        0.92      0.64 o 
  -2   8   5        5.55        4.67      1.63 o 
  -1   8   5        0.48        0.69      0.81 o 
   0   8   5       26.77       26.47      1.27 o 
   1   8   5       11.36       10.99      1.36 o 
   2   8   5        4.49        4.54      1.32 o 
   3   8   5       48.15       46.63      1.91 o 
  -1   9   5        5.23        4.73      1.29 o 
   0   9   5       14.74       15.23      1.15 o 
   1   9   5       29.72       30.65      2.23 o 
   2   9   5        5.20        7.54      1.59 o 
  -1  -8   6        3.37        1.44      0.90 o 
   0  -8   6        5.78        5.38      1.38 o 
  -2  -7   6       46.98       48.91      3.23 o 
  -1  -7   6        2.34        1.76      0.68 o 
   0  -7   6       35.37       31.19      1.64 o 
   1  -7   6        0.72        1.12      0.86 o 
  -3  -6   6       14.63       13.64      1.80 o 
  -2  -6   6        6.77        7.10      1.85 o 
  -1  -6   6       22.68       23.16      1.05 o 
   0  -6   6        2.31        2.17      0.77 o 
   1  -6   6        3.70        2.59      0.88 o 
   2  -6   6        5.08        6.17      1.47 o 
  -3  -5   6       18.25       18.69      2.17 o 
  -2  -5   6        0.73        0.51      0.30 o 
  -1  -5   6        8.88        8.77      0.75 o 
   0  -5   6       41.58       39.42      1.07 o 
   1  -5   6        7.73        8.35      0.80 o 
   2  -5   6        0.10        0.68      0.57 o 
   3  -5   6        0.32        0.04      0.89 o 
  -3  -4   6       24.32       22.33      2.18 o 
  -2  -4   6       36.32       37.58      1.08 o 
  -1  -4   6       32.36       34.24      0.97 o 
   0  -4   6      292.58      287.31      3.19 o 
   1  -4   6       78.34       76.40      1.40 o 
   2  -4   6        0.42        1.10      0.87 o 
   3  -4   6       17.02       16.78      2.01 o 
  -4  -3   6        0.62        0.72      1.10 o 
  -3  -3   6       38.56       37.23      1.96 o 
  -2  -3   6        9.67        8.99      1.32 o 
  -1  -3   6        7.89        9.10      0.74 o 
   0  -3   6       44.14       38.21      0.97 o 
   1  -3   6      126.94      121.63      1.89 o 
   2  -3   6      981.41     1046.39      6.99 o 
   3  -3   6        0.26        0.30      0.33 o 
  -4  -2   6       29.49       26.15      2.15 o 
  -3  -2   6        3.77        3.77      1.07 o 
  -2  -2   6      108.16      106.10      2.34 o 
  -1  -2   6       22.18       20.31      0.56 o 
   0  -2   6        8.92        9.37      0.74 o 
   1  -2   6      209.60      191.64      2.18 o 
   2  -2   6       21.04       21.35      0.80 o 
   3  -2   6      282.68      294.81     15.14 o 
   4  -2   6        5.40        6.54      1.68 o 
  -4  -1   6       23.91       22.59      2.12 o 
  -3  -1   6       17.02       16.93      1.27 o 
  -2  -1   6        4.66        4.03      0.60 o 
  -1  -1   6       90.69       88.14      2.06 o 
   0  -1   6        1.94        1.73      0.58 o 
   1  -1   6       56.72       64.83      2.30 o 
   2  -1   6        8.58        8.36      0.68 o 
   3  -1   6       11.95       11.03      1.68 o 
   4  -1   6        1.31        1.18      0.59 o 
  -4   0   6        3.22        3.04      1.12 o 
  -3   0   6      241.08      258.85      3.31 o 
  -2   0   6        0.66        0.42      0.21 o 
  -1   0   6      124.29      128.47      2.03 o 
   0   0   6      305.48      335.31      1.72 o 
   1   0   6       62.05       52.90      1.12 o 
   2   0   6      277.82      301.12      2.09 o 
   3   0   6        8.77        8.15      0.83 o 
   4   0   6        4.03        4.81      2.31 o 
  -4   1   6       14.58       15.47      2.20 o 
  -3   1   6       77.26       75.60      2.18 o 
  -2   1   6        0.84        0.79      0.88 o 
  -1   1   6       18.80       18.32      0.94 o 
   0   1   6      127.32      129.43      1.92 o 
   1   1   6      657.36      732.69      5.40 o 
   2   1   6        5.28        4.02      0.61 o 
   3   1   6       15.70       16.07      0.68 o 
  -4   2   6        5.91        4.04      1.30 o 
  -3   2   6        1.59        0.80      0.56 o 
  -2   2   6       17.66       18.83      0.72 o 
  -1   2   6      380.48      394.08      5.33 o 
   0   2   6       24.68       22.79      0.61 o 
   1   2   6       63.04       64.54      1.24 o 
   2   2   6       16.73       18.97      0.70 o 
   3   2   6        0.00        0.18      0.36 o 
   4   2   6       10.51       10.59      1.97 o 
  -2   3   6        0.28        1.06      0.59 o 
  -1   3   6        0.38        0.46      0.33 o 
   0   3   6        2.16        1.66      0.58 o 
   1   3   6       36.38       34.98      0.81 o 
   2   3   6       70.77       72.17      1.28 o 
   3   3   6        0.10        0.09      0.70 o 
   4   3   6        4.10        4.62      1.33 o 
  -3   4   6        4.05        4.86      1.74 o 
  -2   4   6       43.88       45.10      1.10 o 
  -1   4   6      133.78      140.05      2.06 o 
   0   4   6        5.66        4.33      0.66 o 
   1   4   6       70.90       83.56      2.65 o 
   2   4   6       76.09       73.65      2.12 o 
   3   4   6       14.57       14.96      1.39 o 
   4   4   6      121.10      128.98      3.51 o 
  -3   5   6      130.13      143.24      6.04 o 
  -2   5   6       28.95       27.46      0.90 o 
  -1   5   6       84.28       87.98      1.68 o 
   0   5   6       59.79       63.40      1.36 o 
   1   5   6       54.28       46.25      1.07 o 
   2   5   6        9.37        8.84      1.16 o 
   3   5   6       21.84       24.13      1.87 o 
   4   5   6       34.96       32.80      1.70 o 
  -3   6   6       97.49       99.57      4.70 o 
  -2   6   6      108.04      108.47      2.70 o 
  -1   6   6      109.70      111.60      2.03 o 
   0   6   6       28.99       25.38      1.05 o 
   1   6   6        5.25        7.08      0.77 o 
   2   6   6      234.00      233.48     13.92 o 
   3   6   6       10.94       11.51      1.32 o 
   4   6   6        3.76        4.08      1.36 o 
  -2   7   6       34.47       35.03      1.75 o 
  -1   7   6       13.70       13.99      0.95 o 
   0   7   6       36.74       35.28      1.11 o 
   1   7   6       47.82       45.78      3.20 o 
   2   7   6        6.55        5.96      1.14 o 
   3   7   6       42.72       41.10      2.71 o 
  -2   8   6        0.08       -0.12      0.84 o 
  -1   8   6       25.48       28.63      2.10 o 
   0   8   6        0.00        0.39      0.53 o 
   1   8   6        4.00        4.81      1.25 o 
   2   8   6        8.35        8.83      1.44 o 
   3   8   6       10.91        9.73      1.89 o 
  -1   9   6        4.15        3.15      1.23 o 
   0   9   6       18.53       23.33      1.89 o 
   1   9   6      109.78      113.94      3.85 o 
   2   9   6        2.76        2.70      1.01 o 
  -2  -7   7        3.25        3.86      1.48 o 
  -1  -7   7        0.36        0.34      0.29 o 
   0  -7   7       36.37       34.60      1.19 o 
   1  -7   7        0.09        0.39      0.58 o 
  -2  -6   7       36.67       38.82      3.77 o 
  -1  -6   7       43.71       40.27      1.40 o 
   0  -6   7       21.33       21.35      1.03 o 
   1  -6   7       46.58       49.82      2.96 o 
   2  -6   7       74.73       94.90      3.05 o 
  -3  -5   7       20.21       19.75      2.45 o 
  -2  -5   7        9.07        8.80      1.38 o 
  -1  -5   7        5.64        5.65      1.17 o 
   0  -5   7        9.88        7.84      0.89 o 
   1  -5   7        1.91        1.20      0.49 o 
   2  -5   7       11.97       11.63      1.71 o 
  -3  -4   7       14.70       12.74      2.10 o 
  -2  -4   7       13.43       13.09      1.20 o 
  -1  -4   7       24.07       23.02      1.28 o 
   0  -4   7      127.05      122.96      1.91 o 
   1  -4   7       28.90       28.36      0.95 o 
   2  -4   7        1.91        2.65      1.02 o 
   3  -4   7        9.26        8.54      1.78 o 
  -3  -3   7       29.21       26.24      1.37 o 
  -2  -3   7        4.19        3.80      1.15 o 
  -1  -3   7        5.95        4.87      0.69 o 
   0  -3   7       48.12       46.57      1.09 o 
   1  -3   7       15.09       14.15      1.02 o 
   2  -3   7       24.77       24.65      1.39 o 
   3  -3   7        2.52        2.73      1.24 o 
  -4  -2   7        0.99        0.98      1.27 o 
  -3  -2   7       43.01       44.63      1.69 o 
  -2  -2   7       93.29       95.39      2.10 o 
  -1  -2   7        0.01        0.13      0.16 o 
   0  -2   7        0.22        0.42      0.45 o 
   1  -2   7      222.85      224.09      2.84 o 
   2  -2   7       12.40       11.06      0.70 o 
   3  -2   7      162.24      174.90      4.51 o 
   4  -2   7       15.40       16.08      1.63 o 
  -4  -1   7       89.44       77.78      3.20 o 
  -3  -1   7        1.12        1.47      0.66 o 
  -2  -1   7       21.59       22.42      1.52 o 
  -1  -1   7       26.09       29.63      0.87 o 
   0  -1   7      310.43      334.86      3.23 o 
   1  -1   7        0.99        1.17      0.67 o 
   2  -1   7       35.62       36.47      1.05 o 
   3  -1   7        3.84        4.83      1.08 o 
   4  -1   7       14.23       12.94      1.47 o 
  -4   0   7       23.67       24.55      1.86 o 
  -3   0   7        1.65        0.89      0.73 o 
  -2   0   7       16.32       17.34      1.71 o 
  -1   0   7      413.53      444.08     10.38 o 
   0   0   7        0.58        0.14      0.13 o 
   1   0   7      329.25      373.60      3.47 o 
   2   0   7        4.36        3.25      0.65 o 
   3   0   7        3.13        3.07      0.89 o 
   4   0   7       28.97       29.12      2.44 o 
  -3   1   7       20.40       19.94      1.56 o 
  -2   1   7       69.50       73.56      2.00 o 
  -1   1   7        6.57        7.83      1.02 o 
   0   1   7        1.34        1.96      0.31 o 
   1   1   7        0.07        0.10      0.33 o 
   2   1   7        2.18        4.62      0.88 o 
   3   1   7        9.88       10.48      0.83 o 
  -3   2   7        1.25        0.92      0.67 o 
  -2   2   7       69.57       76.50      2.09 o 
  -1   2   7       89.16       78.47      4.86 o 
   0   2   7      254.73      260.16      4.19 o 
   1   2   7        4.99        4.81      0.54 o 
   2   2   7        0.63        1.08      0.51 o 
   3   2   7        3.34        2.97      0.64 o 
   4   2   7        4.13        4.99      1.19 o 
  -3   3   7       19.27       19.63      2.16 o 
  -2   3   7       26.04       25.18      0.73 o 
  -1   3   7       27.76       38.47      1.44 o 
   0   3   7      201.49      225.94      6.23 o 
   1   3   7      126.52      127.07      1.78 o 
   2   3   7      713.71      741.66      7.06 o 
   3   3   7        4.41        4.76      1.25 o 
   4   3   7       37.45       36.52      2.78 o 
  -3   4   7       16.30       19.99      2.81 o 
  -2   4   7       40.75       41.00      1.03 o 
  -1   4   7       15.28       15.15      0.76 o 
   0   4   7        7.04        9.36      0.80 o 
   1   4   7       42.97       38.89      0.98 o 
   2   4   7       15.61       14.94      0.53 o 
   4   4   7       41.06       39.40      1.72 o 
  -3   5   7       44.75       44.82      3.40 o 
  -2   5   7       15.16       15.23      0.79 o 
  -1   5   7       39.73       40.60      1.23 o 
   0   5   7       23.21       18.74      0.87 o 
   1   5   7        0.54        0.01      0.26 o 
   2   5   7       60.12       62.39      2.13 o 
   3   5   7       14.05       14.69      1.30 o 
   4   5   7       16.01       16.09      1.61 o 
  -2   6   7        0.08        0.02      0.62 o 
  -1   6   7        0.20        0.24      0.29 o 
   0   6   7       10.01        8.50      0.81 o 
   1   6   7       46.80       45.07      1.01 o 
   2   6   7       34.64       32.91      1.78 o 
   3   6   7        1.06        0.99      0.61 o 
  -2   7   7       43.49       45.31      1.96 o 
  -1   7   7       10.89       11.11      1.02 o 
   0   7   7        0.88        0.82      0.64 o 
   1   7   7      168.56      155.38      5.04 o 
   2   7   7        0.28        0.49      0.69 o 
   3   7   7       51.99       46.36      3.10 o 
  -1   8   7       55.70       56.85      2.14 o 
   0   8   7        0.67        0.64      0.46 o 
   1   8   7        0.83        0.59      0.94 o 
   2   8   7       54.27       46.48      2.81 o 
   3   8   7        2.06        1.17      0.71 o 
   0   9   7       39.87       41.21      3.33 o 
   1   9   7       14.06       16.08      1.30 o 
   2   9   7        6.42        6.51      1.38 o 
  -1  -7   8       19.51       17.34      1.13 o 
   0  -7   8       15.62       20.34      0.95 o 
  -2  -6   8       10.53       10.47      2.02 o 
  -1  -6   8        2.05        2.08      0.91 o 
   0  -6   8        3.54        2.63      0.67 o 
   1  -6   8       15.66       19.03      1.63 o 
   2  -6   8        0.25        0.69      0.76 o 
  -3  -5   8        1.76        1.80      1.76 o 
  -2  -5   8        3.83        3.02      0.99 o 
  -1  -5   8       16.75       17.18      1.26 o 
   0  -5   8        3.86        4.79      0.85 o 
   1  -5   8        0.12        0.22      0.43 o 
   2  -5   8        8.52        8.46      1.92 o 
  -3  -4   8        4.74        3.25      1.30 o 
  -2  -4   8        0.78        1.20      0.64 o 
  -1  -4   8      195.48      192.14      2.01 o 
   0  -4   8      117.89      119.49      1.62 o 
   1  -4   8        2.24        3.10      0.75 o 
   2  -4   8        8.32        8.57      1.70 o 
   3  -4   8        6.83        7.89      1.47 o 
  -3  -3   8        3.99        2.82      1.06 o 
  -2  -3   8        0.19       -0.07      0.53 o 
  -1  -3   8       73.99       69.22      1.20 o 
   0  -3   8      108.13      108.87      2.11 o 
   1  -3   8     1040.00     1062.25     15.15 o 
   2  -3   8        0.82        0.70      0.50 o 
   3  -3   8        1.51        2.18      1.12 o 
  -3  -2   8       54.64       53.28      1.86 o 
  -2  -2   8        2.41        2.08      0.75 o 
  -1  -2   8       12.28       11.18      0.52 o 
   0  -2   8      220.47      209.49      2.73 o 
   1  -2   8       25.27       24.76      0.93 o 
   2  -2   8      316.40      328.33      7.28 o 
   3  -2   8        5.63        6.05      1.59 o 
  -3  -1   8        3.73        4.06      1.17 o 
  -2  -1   8       54.85       53.96      1.86 o 
  -1  -1   8        8.05        8.20      0.90 o 
   0  -1   8       13.84       14.08      0.67 o 
   1  -1   8       28.53       29.20      1.06 o 
   2  -1   8        6.35        5.41      0.74 o 
   3  -1   8        1.99        1.88      0.85 o 
   4  -1   8        8.30        9.74      1.45 o 
  -3   0   8        0.63        0.16      0.64 o 
  -2   0   8       36.00       36.81      2.28 o 
  -1   0   8      120.26      134.39      2.68 o 
   0   0   8      107.66      101.69      1.42 o 
   1   0   8      212.39      220.05      3.00 o 
   2   0   8       24.43       21.46      0.87 o 
   3   0   8       12.78       13.69      1.56 o 
   4   0   8        2.78        1.93      1.13 o 
  -3   1   8       11.92        9.96      1.48 o 
  -2   1   8        0.06        0.24      0.54 o 
  -1   1   8        0.36        0.43      0.46 o 
   0   1   8      340.64      400.17     11.30 o 
   1   1   8       39.02       37.48      0.93 o 
   2   1   8        0.22        0.37      0.52 o 
   3   1   8      130.14      130.92      2.79 o 
  -3   2   8       26.35       24.42      1.60 o 
  -2   2   8      133.71      144.62     12.51 o 
  -1   2   8        2.96        2.17      0.42 o 
   0   2   8      185.94      195.77      2.18 o 
   1   2   8        7.96        6.20      0.81 o 
   2   2   8        0.42        0.50      0.45 o 
   3   2   8       51.64       53.23      1.46 o 
   4   2   8       50.52       54.67      3.93 o 
  -3   3   8        0.68        0.44      1.15 o 
  -2   3   8        1.93        2.15      1.03 o 
  -1   3   8        3.25        3.30      0.84 o 
   0   3   8       11.08       11.89      0.67 o 
   1   3   8      152.07      153.43      2.29 o 
   2   3   8       27.02       27.15      0.91 o 
   3   3   8       10.53       11.09      0.98 o 
   4   3   8        1.43        1.19      1.64 o 
  -3   4   8       16.48       17.09      1.95 o 
  -2   4   8       19.61       20.39      1.47 o 
  -1   4   8        6.60        7.53      0.75 o 
   0   4   8       26.14       28.02      1.17 o 
   1   4   8       73.11       70.38      1.56 o 
   2   4   8        0.14        0.02      0.30 o 
   3   4   8      109.33      114.17     10.13 o 
   4   4   8        6.62        4.67      1.56 o 
  -3   5   8        8.38        6.93      1.78 o 
  -2   5   8       18.70       20.99      1.24 o 
  -1   5   8       16.61       17.18      0.82 o 
   0   5   8       32.91       26.59      1.08 o 
   1   5   8        1.70        2.16      0.73 o 
   2   5   8       34.03       33.88      1.32 o 
   3   5   8        3.23        2.89      1.27 o 
   4   5   8       99.52       94.47      4.05 o 
  -2   6   8       38.28       41.21      4.36 o 
  -1   6   8       52.22       52.62      1.58 o 
   0   6   8        0.25        1.14      0.50 o 
   1   6   8      240.56      216.71      2.07 o 
   2   6   8        0.24        0.41      1.17 o 
   3   6   8        2.42        2.22      0.81 o 
  -2   7   8       18.42       18.57      2.79 o 
  -1   7   8       15.08       14.67      0.99 o 
   0   7   8       67.73       63.13      1.76 o 
   1   7   8        2.67        3.72      1.17 o 
   2   7   8       52.93       50.09      2.33 o 
   3   7   8        6.23        6.00      1.13 o 
  -1   8   8        0.38        0.77      0.56 o 
   0   8   8        5.22        5.07      0.80 o 
   1   8   8        1.07        1.45      0.70 o 
   2   8   8        6.36        4.27      1.02 o 
   0   9   8       72.60       83.43     10.31 o 
   1   9   8        8.46        8.31      1.56 o 
  -1  -6   9       23.20       23.70      1.66 o 
   0  -6   9       16.84       18.23      1.02 o 
   1  -6   9       82.82      100.63      2.72 o 
  -2  -5   9       45.82       49.79      2.33 o 
  -1  -5   9        1.14        1.32      0.68 o 
   0  -5   9        2.85        1.49      0.59 o 
   1  -5   9       30.76       31.00      2.30 o 
   2  -5   9      161.77      184.24      3.84 o 
  -3  -4   9        0.54        0.21      1.22 o 
  -2  -4   9       36.78       37.19      2.10 o 
  -1  -4   9      183.66      185.27      4.88 o 
   0  -4   9       97.63       98.30      1.90 o 
   1  -4   9        4.40        5.61      0.87 o 
   2  -4   9       11.92       12.24      1.56 o 
  -3  -3   9        1.55        1.30      0.62 o 
  -2  -3   9        4.41        3.77      1.03 o 
  -1  -3   9        5.24        5.25      1.27 o 
   0  -3   9       53.46       51.50      1.25 o 
   1  -3   9        0.98        0.64      0.51 o 
   2  -3   9        5.02        5.19      1.16 o 
   3  -3   9       20.82       24.52      2.14 o 
  -3  -2   9       18.35       18.65      1.94 o 
  -2  -2   9        0.10        0.23      0.51 o 
  -1  -2   9        8.52        7.17      0.85 o 
   0  -2   9      109.56      106.36      1.61 o 
   1  -2   9       12.10       12.20      0.80 o 
   2  -2   9      101.48       99.61      4.78 o 
   3  -2   9       34.33       37.16      2.40 o 
  -3  -1   9       29.50       25.78      2.41 o 
  -2  -1   9       17.86       16.36      1.27 o 
  -1  -1   9       99.02      106.35      4.03 o 
   0  -1   9       23.58       21.91      0.76 o 
   1  -1   9       16.82       17.69      0.82 o 
   2  -1   9       53.14       52.35      1.15 o 
   3  -1   9        0.00        0.29      0.69 o 
  -3   0   9        1.41        1.68      1.06 o 
  -2   0   9      156.37      154.84      3.46 o 
  -1   0   9        1.02        2.12      0.73 o 
   0   0   9      138.64      153.91      3.99 o 
   1   0   9       27.99       22.66      1.01 o 
   2   0   9        0.96        0.57      0.50 o 
   3   0   9       49.96       47.90      1.73 o 
   4   0   9       33.93       40.06      2.85 o 
  -3   1   9       44.35       41.89      3.12 o 
  -2   1   9        2.68        2.30      0.84 o 
  -1   1   9        0.36        0.21      0.71 o 
   0   1   9        1.69        1.68      0.39 o 
   1   1   9        1.17        2.70      1.04 o 
   2   1   9       30.41       26.23      0.89 o 
   3   1   9        5.62        6.18      0.83 o 
   4   1   9        8.35        6.50      1.52 o 
  -3   2   9       15.06       12.97      1.54 o 
  -2   2   9       11.46       12.94      1.11 o 
  -1   2   9       89.98       85.88      2.20 o 
   0   2   9        0.78        1.01      0.49 o 
   1   2   9        0.32        0.74      0.42 o 
   2   2   9        1.22        1.24      0.52 o 
   3   2   9       26.69       27.93      1.42 o 
   4   2   9       11.18        8.67      1.65 o 
  -3   3   9        9.66        8.73      5.19 o 
  -2   3   9        2.28        2.67      1.03 o 
  -1   3   9       28.14       28.92      0.81 o 
   0   3   9       89.09       91.18      1.84 o 
   1   3   9      842.68      903.46      6.30 o 
   2   3   9       17.57       17.43      0.76 o 
   3   3   9       22.00       19.49      1.44 o 
   4   3   9        1.58        1.71      2.15 o 
  -3   4   9       10.99       11.87      2.05 o 
  -2   4   9        9.31        9.01      1.52 o 
  -1   4   9        2.63        2.85      0.49 o 
   0   4   9       98.50       96.56      1.81 o 
   1   4   9       12.64       13.18      1.01 o 
   3   4   9       60.61       61.19      2.17 o 
   4   4   9        0.84        0.99      0.72 o 
  -2   5   9       25.68       25.54      1.58 o 
  -1   5   9       20.56       18.47      0.79 o 
   0   5   9        9.24        7.54      0.83 o 
   1   5   9       98.97      103.43      2.07 o 
   2   5   9       11.91       13.18      1.05 o 
   3   5   9       18.12       17.34      1.70 o 
  -1   6   9        5.66        4.29      1.01 o 
   0   6   9       46.88       45.66      1.22 o 
   1   6   9       19.52       18.20      0.99 o 
   2   6   9        4.02        4.60      1.14 o 
   3   6   9       16.45       15.18      1.25 o 
  -2   7   9        0.10        0.80      1.53 o 
  -1   7   9        0.02        0.07      0.33 o 
   0   7   9      148.25      139.70      2.48 o 
   1   7   9        5.59        7.61      1.22 o 
   2   7   9       38.85       34.04      2.57 o 
   3   7   9       12.02       14.38      1.73 o 
  -1   8   9        9.65        8.51      1.52 o 
   0   8   9        4.43        4.04      0.82 o 
   1   8   9       24.57       19.68      1.84 o 
   2   8   9        0.10        0.92      0.91 o 
   0   9   9       13.90       14.74      5.06 o 
   1   9   9       21.70       24.78      4.66 o 
  -1  -6  10        1.00        1.01      0.75 o 
   0  -6  10       22.03       24.49      1.89 o 
  -2  -5  10       15.51       15.32      1.38 o 
  -1  -5  10        0.00        0.49      0.64 o 
   0  -5  10        0.08        0.48      0.39 o 
   1  -5  10       21.92       22.95      1.90 o 
  -2  -4  10       76.93       78.57      3.91 o 
  -1  -4  10       65.13       64.24      2.06 o 
   0  -4  10        0.57        0.55      0.40 o 
   1  -4  10        0.06        0.34      0.35 o 
   2  -4  10       23.26       25.51      1.95 o 
  -3  -3  10        0.01        0.23      0.41 o 
  -2  -3  10       55.50       54.32      2.08 o 
  -1  -3  10       44.63       44.00      1.73 o 
   0  -3  10      563.49      564.21      3.98 o 
   1  -3  10        0.01        0.23      0.38 o 
   2  -3  10       27.12       28.00      1.43 o 
   3  -3  10        4.78        5.79      1.29 o 
  -3  -2  10        0.00        0.16      0.48 o 
  -2  -2  10       12.93       11.45      1.15 o 
  -1  -2  10      110.38      112.83      2.34 o 
   0  -2  10       35.53       34.30      1.00 o 
   1  -2  10      158.89      162.22      1.85 o 
   2  -2  10        0.63        0.57      0.46 o 
   3  -2  10       44.92       49.12      2.37 o 
  -3  -1  10       37.59       34.74      2.04 o 
  -2  -1  10        8.51        9.00      1.86 o 
  -1  -1  10        0.01        0.05      0.46 o 
   0  -1  10       21.87       20.53      0.90 o 
   1  -1  10       13.33       13.13      0.94 o 
   2  -1  10       12.41       12.57      0.89 o 
   3  -1  10        4.83        5.43      1.14 o 
  -3   0  10        7.88        6.49      1.45 o 
  -2   0  10       37.31       38.77      2.41 o 
  -1   0  10       67.83       70.27      2.13 o 
   0   0  10       63.59       64.56      1.93 o 
   1   0  10       26.39       22.03      0.86 o 
   2   0  10       10.70       10.76      0.73 o 
   3   0  10        0.04        0.42      0.66 o 
  -3   1  10        0.23        0.15      0.63 o 
  -2   1  10       15.08       15.23      1.84 o 
  -1   1  10       87.37       94.56      2.22 o 
   0   1  10       43.98       46.67      1.05 o 
   1   1  10       12.69       13.57      1.05 o 
   2   1  10      156.03      138.60      1.75 o 
   3   1  10        5.24        4.78      0.68 o 
  -3   2  10       33.84       32.41      2.13 o 
  -2   2  10        0.84        1.19      1.15 o 
  -1   2  10      227.51      246.94      9.45 o 
   0   2  10       90.85       90.57      3.24 o 
   1   2  10        1.57        1.80      0.59 o 
   2   2  10      103.40      102.96      1.80 o 
   3   2  10       77.47       74.57      2.41 o 
  -3   3  10        3.36        2.31      1.95 o 
  -2   3  10        0.01        0.55      0.70 o 
  -1   3  10        0.02       -0.07      0.74 o 
   0   3  10      190.58      201.59      2.63 o 
   1   3  10      130.23      133.15      2.10 o 
   2   3  10       16.50       15.90      0.97 o 
   3   3  10        2.33        2.11      0.86 o 
  -3   4  10        1.04        1.12      1.12 o 
  -2   4  10        5.24        5.12      1.46 o 
  -1   4  10       13.49       14.84      2.15 o 
   0   4  10       30.18       31.26      0.97 o 
   1   4  10       25.73       24.30      0.88 o 
   2   4  10       56.28       55.48      1.26 o 
   3   4  10       25.39       25.00      2.51 o 
  -2   5  10        5.22        6.25      1.20 o 
  -1   5  10       12.40       12.05      1.77 o 
   0   5  10        3.76        3.39      0.64 o 
   1   5  10       23.93       24.18      1.27 o 
   2   5  10       15.25       15.09      1.15 o 
   3   5  10       49.84       46.92      3.09 o 
  -2   6  10       53.61       59.02      3.32 o 
  -1   6  10        2.36        1.74      1.03 o 
   0   6  10      145.97      142.13      3.05 o 
   1   6  10        9.19        7.87      1.35 o 
   2   6  10        0.01        0.65      0.79 o 
   3   6  10       28.93       32.54      1.75 o 
  -1   7  10       51.06       48.39      1.92 o 
   0   7  10        1.18        1.88      0.65 o 
   1   7  10       35.92       27.92      1.53 o 
   2   7  10       13.74       13.68      1.91 o 
  -1   8  10        4.24        3.50      1.09 o 
   0   8  10        0.00        0.29      0.63 o 
   1   8  10        7.45        7.01      1.29 o 
   2   8  10        2.95        4.24      1.29 o 
  -1  -5  11        0.76        0.62      0.69 o 
   0  -5  11       35.55       36.35      1.60 o 
   1  -5  11      121.48      125.34      3.20 o 
  -2  -4  11      156.93      163.50      4.08 o 
  -1  -4  11      111.17      114.04      5.91 o 
   0  -4  11       10.74       11.80      1.41 o 
   1  -4  11        5.09        4.77      0.75 o 
   2  -4  11       30.92       29.53      1.73 o 
  -2  -3  11        0.05        0.47      0.48 o 
  -1  -3  11       54.43       55.45      1.88 o 
   0  -3  11        1.99        1.88      0.81 o 
   1  -3  11        1.53        1.58      0.60 o 
   2  -3  11       36.04       41.29      1.73 o 
  -2  -2  11       14.56       12.65      1.70 o 
  -1  -2  11       38.83       38.25      2.63 o 
   0  -2  11       40.63       40.55      2.13 o 
   1  -2  11       48.48       47.50      1.35 o 
   2  -2  11       33.17       35.48      1.67 o 
   3  -2  11        0.35        0.71      0.69 o 
  -3  -1  11        9.69        8.53      1.84 o 
  -2  -1  11       16.67       18.72      2.27 o 
  -1  -1  11       47.41       48.76      2.26 o 
   0  -1  11        2.46        2.08      0.95 o 
   1  -1  11       92.09       89.45      1.59 o 
   2  -1  11        6.50        6.19      0.77 o 
   3  -1  11        0.28        0.41      0.52 o 
  -3   0  11       44.46       45.38      2.43 o 
  -2   0  11        1.44        0.66      0.75 o 
  -1   0  11       24.15       28.94      1.82 o 
   0   0  11       37.20       35.11      1.02 o 
   1   0  11       17.68       14.19      1.26 o 
   2   0  11       47.91       40.27      1.48 o 
   3   0  11       53.67       52.86      3.07 o 
  -3   1  11        3.77        3.86      1.32 o 
  -2   1  11        3.72        3.53      1.18 o 
  -1   1  11       10.84       12.84      1.81 o 
   0   1  11        0.08        0.03      0.34 o 
   1   1  11       36.43       31.87      1.17 o 
   2   1  11        0.36        0.52      0.56 o 
   3   1  11       11.06        8.02      1.61 o 
  -3   2  11        0.24       -0.12      0.68 o 
  -2   2  11       17.53       17.19      1.69 o 
  -1   2  11        0.06        0.17      0.69 o 
   0   2  11        5.22        5.47      0.63 o 
   1   2  11        0.47        0.30      0.45 o 
   2   2  11       58.77       57.88      1.56 o 
   3   2  11        5.24        4.80      1.56 o 
  -3   3  11        0.02        0.03      0.77 o 
  -2   3  11        0.14        0.16      0.43 o 
  -1   3  11       35.53       34.81      1.58 o 
   0   3  11      490.71      514.70      7.61 o 
   1   3  11       17.95       17.26      1.08 o 
   2   3  11        1.29        0.74      0.48 o 
   3   3  11        3.34        2.39      0.97 o 
  -2   4  11        2.32        2.11      0.80 o 
  -1   4  11       80.92       90.48      5.27 o 
   0   4  11       11.70       12.62      0.85 o 
   1   4  11      551.84      567.03      5.33 o 
   2   4  11       43.10       40.51      1.24 o 
   3   4  11        3.19        3.30      1.02 o 
  -2   5  11       16.96       15.07      1.18 o 
  -1   5  11       19.62       19.63      1.87 o 
   0   5  11       71.49       77.68      3.04 o 
   1   5  11       18.17       20.92      0.95 o 
   2   5  11        2.21        1.82      0.90 o 
   3   5  11        6.94        5.97      1.37 o 
  -2   6  11        1.01        1.02      1.58 o 
  -1   6  11       33.42       32.20      2.25 o 
   0   6  11        3.01        3.42      0.71 o 
   1   6  11        3.25        3.27      0.83 o 
   2   6  11       14.14       11.85      1.59 o 
   3   6  11       14.09       17.82      2.41 o 
  -1   7  11       78.47       79.25      2.82 o 
   0   7  11       10.53       11.32      1.08 o 
   1   7  11       13.40       10.83      1.34 o 
   2   7  11        9.10       11.86      1.79 o 
   0   8  11        1.20        0.69      0.61 o 
   1   8  11        4.29        5.88      1.27 o 
  -1  -4  12        0.14        0.49      0.65 o 
   0  -4  12        3.14        2.52      0.87 o 
   1  -4  12       36.44       38.25      1.84 o 
  -2  -3  12        7.95        5.78      1.45 o 
  -1  -3  12      173.87      180.03      9.18 o 
   0  -3  12        0.86        0.62      0.71 o 
   1  -3  12       57.39       60.36      3.01 o 
   2  -3  12        6.98        9.99      1.02 o 
  -2  -2  12       31.83       31.47      1.96 o 
  -1  -2  12       44.68       49.03      2.38 o 
   0  -2  12       27.39       26.68      1.42 o 
   1  -2  12        1.12        0.84      0.56 o 
   2  -2  12       41.84       46.22      1.91 o 
  -2  -1  12        2.78        3.28      0.89 o 
  -1  -1  12        5.94        5.57      1.66 o 
   0  -1  12       31.75       30.95      1.81 o 
   1  -1  12       31.85       30.23      1.43 o 
   2  -1  12        0.99        1.13      0.60 o 
   3  -1  12        2.43        3.29      1.08 o 
  -2   0  12       24.80       23.38      2.16 o 
  -1   0  12        7.42        7.52      1.88 o 
   0   0  12       13.09       12.63      1.38 o 
   1   0  12        1.59        1.81      0.59 o 
   2   0  12        4.22        5.32      1.01 o 
   3   0  12        1.54        1.33      0.97 o 
  -2   1  12       14.04       13.25      1.62 o 
  -1   1  12       20.22       20.07      1.75 o 
   0   1  12       27.79       28.90      1.76 o 
   1   1  12       98.11       84.78      1.97 o 
   2   1  12        2.06        1.84      0.77 o 
   3   1  12        6.36        3.46      1.15 o 
  -2   2  12      196.12      210.59     10.81 o 
  -1   2  12      138.88      143.44      4.82 o 
   0   2  12        1.46        1.79      1.01 o 
   1   2  12       92.25       93.34      1.59 o 
   2   2  12       69.09       66.41      1.54 o 
   3   2  12        6.54        5.97      1.42 o 
  -2   3  12        3.89        2.98      1.25 o 
  -1   3  12      153.14      160.45      4.24 o 
   0   3  12      175.51      178.90      3.21 o 
   1   3  12       11.87       10.79      0.88 o 
   2   3  12        8.89        9.62      1.38 o 
   3   3  12        4.09        3.39      1.28 o 
  -2   4  12        9.82        8.40      1.56 o 
  -1   4  12        5.87        6.74      1.34 o 
   0   4  12       45.18       45.63      1.99 o 
   1   4  12       19.60       20.44      1.29 o 
   2   4  12       33.75       32.57      1.53 o 
   3   4  12       31.76       31.91      1.65 o 
  -2   5  12        2.24        2.78      1.18 o 
  -1   5  12       14.41       14.50      1.89 o 
   0   5  12        8.54       11.21      1.64 o 
   1   5  12       56.14       55.85      1.60 o 
   2   5  12       16.32       14.52      2.13 o 
   3   5  12        4.72        4.53      1.40 o 
  -1   6  12       52.55       53.88      2.29 o 
   0   6  12       22.44       23.63      1.74 o 
   1   6  12        3.04        3.72      1.18 o 
   2   6  12       45.33       45.12      2.01 o 
  -1   7  12        2.68        3.22      2.04 o 
   0   7  12        9.99        6.56      2.96 o 
   1   7  12       11.60       12.70      1.12 o 
   2   7  12        4.73        6.10      1.38 o 
   0  -4  13        0.01        0.38      0.66 o 
  -1  -3  13        1.41        1.29      0.87 o 
   0  -3  13        0.37        0.17      0.47 o 
   1  -3  13       47.02       53.10      1.96 o 
  -2  -2  13       14.42       15.65      1.93 o 
  -1  -2  13       25.71       27.18      1.65 o 
   0  -2  13       25.85       26.00      2.02 o 
   1  -2  13       16.17       19.49      1.92 o 
   2  -2  13        0.29        0.85      0.60 o 
  -2  -1  13       40.70       40.64      1.93 o 
  -1  -1  13        0.00       -0.58      0.73 o 
   0  -1  13       64.47       64.10      2.34 o 
   1  -1  13        6.32        6.37      1.04 o 
   2  -1  13        7.84        7.60      1.78 o 
  -2   0  13        1.05        2.01      1.06 o 
  -1   0  13       26.17       26.89      1.89 o 
   0   0  13       29.90       28.30      1.58 o 
   1   0  13       23.45       17.34      1.06 o 
   2   0  13       34.39       29.11      1.55 o 
  -2   1  13       22.66       24.62      1.87 o 
  -1   1  13        1.45        2.04      0.87 o 
   0   1  13       24.43       25.20      1.60 o 
   1   1  13        7.56        6.08      0.77 o 
   2   1  13        6.55        4.50      0.94 o 
   3   1  13        2.53        3.04      1.12 o 
  -2   2  13        3.24        3.21      1.16 o 
  -1   2  13       17.01       15.31      1.40 o 
   0   2  13        3.31        4.10      1.44 o 
   1   2  13       70.63       68.47      2.69 o 
   2   2  13        1.00        0.37      0.33 o 
   3   2  13        3.46        3.32      1.03 o 
  -2   3  13        5.99        5.07      1.29 o 
  -1   3  13      166.63      170.84      4.09 o 
   0   3  13        5.68        5.12      1.31 o 
   1   3  13        5.13        5.32      0.87 o 
   2   3  13        3.92        2.15      0.64 o 
   3   3  13        0.29        0.66      0.84 o 
  -2   4  13       35.31       35.60      1.79 o 
  -1   4  13       15.98       17.06      2.89 o 
   0   4  13      174.65      182.47      5.25 o 
   1   4  13       10.95       10.01      0.83 o 
   2   4  13       14.82       13.34      1.43 o 
   3   4  13       88.95       99.19      3.76 o 
  -1   5  13       25.69       28.65      2.49 o 
   0   5  13       31.12       37.57      2.48 o 
   1   5  13        6.78        7.39      0.92 o 
   2   5  13        0.25        0.31      0.92 o 
  -1   6  13        0.10        0.36      0.64 o 
   0   6  13        0.52        0.37      0.75 o 
   1   6  13        2.63        1.14      0.70 o 
   2   6  13       29.40       32.57      1.59 o 
   0   7  13        1.53        0.81      0.69 o 
   1   7  13        2.29        2.19      0.84 o 
   0  -3  14       50.11       55.59      2.38 o 
  -1  -2  14        0.11        0.72      0.84 o 
   0  -2  14        2.74        2.20      0.93 o 
   1  -2  14       13.68       14.10      1.62 o 
  -1  -1  14       43.53       44.35      2.46 o 
   0  -1  14       33.32       33.71      2.41 o 
   1  -1  14        0.34        0.54      0.56 o 
   2  -1  14       20.72       23.28      1.90 o 
  -1   0  14        2.81        2.07      1.01 o 
   0   0  14        0.74        0.63      0.71 o 
   1   0  14        9.37        9.62      1.19 o 
   2   0  14        0.44        0.05      0.54 o 
  -2   1  14        4.14        3.26      1.08 o 
  -1   1  14       24.51       23.34      2.37 o 
   0   1  14       30.89       28.68      2.30 o 
   1   1  14        0.21        0.21      0.79 o 
   2   1  14        0.30        0.04      0.49 o 
  -2   2  14       99.71      100.22      4.28 o 
  -1   2  14        0.08        0.23      0.65 o 
   0   2  14       39.45       37.29      2.49 o 
   1   2  14       36.17       38.67      2.80 o 
   2   2  14        4.57        5.64      0.86 o 
  -1   3  14      107.28      106.82      3.62 o 
   0   3  14        2.22        1.33      0.99 o 
   1   3  14       24.79       26.86      2.64 o 
   2   3  14        7.29        7.11      0.98 o 
  -1   4  14       26.20       28.85      1.88 o 
   0   4  14       12.00       11.29      1.49 o 
   1   4  14       19.03       17.51      1.90 o 
   2   4  14       46.14       50.78      2.04 o 
  -1   5  14        2.71        3.14      1.33 o 
   0   5  14       51.82       53.58      2.12 o 
   1   5  14        8.00        8.26      1.38 o 
   2   5  14        2.25        2.80      0.94 o 
   0   6  14        4.93        5.62      1.16 o 
   1   6  14       33.10       32.62      2.32 o 
   0  -1  15        0.65        0.20      0.64 o 
   1  -1  15       14.02       13.43      1.45 o 
  -1   0  15       19.22       17.05      1.95 o 
   0   0  15        4.65        1.79      1.04 o 
   1   0  15        5.80        3.41      1.19 o 
  -1   1  15       12.68       14.19      1.69 o 
   0   1  15        8.68        8.66      1.26 o 
   1   1  15        1.56        0.49      0.79 o 
   2   1  15       19.44       24.78      1.43 o 
  -1   2  15        2.74        3.91      1.40 o 
   0   2  15       59.99       60.90      2.34 o 
   1   2  15        0.00        0.05      0.69 o 
   2   2  15        4.35        4.42      0.86 o 
  -1   3  15        0.56        1.13      0.86 o 
   0   3  15       12.06       11.40      1.61 o 
   1   3  15        3.76        1.53      0.98 o 
   2   3  15        1.53        1.43      0.50 o 
   0   4  15        0.29        0.28      0.54 o 
   1   4  15       14.19       12.97      1.97 o 
   0   5  15       24.46       26.03      1.49 o 
   1   5  15        7.94        7.24      1.52 o 
   0   1  16        0.01        0.20      0.49 o 
   0   2  16       13.25       14.69      2.03 o 
   1   2  16        2.38        3.92      1.45 o 
   0   3  16       36.30       36.81      3.00 o 
                                                 
